# Supplementary material for: Systems genetics identifies methionine as a high risk factor for Alzheimer's disease
Source: Front Neurosci. 2024 Jul 16;18:1381889. doi: 10.3389/fnins.2024.1381889 (PMC11286400; doi:10.3389/fnins.2024.1381889)
Supplement: Supplementary file 1 [file Table_1.XLS]

## Sheet: Sheet1
Citations: Please see http://www.genenetwork.org/reference.html
Trait : BXDPublish : 18038
Database : VU BXD Midbrain Agilent SurePrint G3 Mouse GE (May12) Quantile
Date : January 15, 2023
Time : 13:21 GMT
Status of data ownership: Possibly unpublished data; please see http://www.genenetwork.org/statusandContact.html for details on sources, ownership, and usage of these data.
Record ID	Gene ID	Homologene ID	Symbol	Description	Location (Chr: Mb)	Mean Expr	Max LRS	Max LRS Location (Chr: Mb)	Sample rho	N Cases	Sample p(rho)	Lit Corr	Tissue rho	Tissue p(rho)
A_30_P01021279			AgG3MoGE_A_30_P01021279	Agilent SurePrint G3 Mouse GE probe set A_30_P01021279	Chr12: 71.014779	5.74041	11.8	Chr8: 117.545016	0.917647	16	1.42522e-08	0	0	1
A_51_P444069	328580		Tubgcp6	tubulin, gamma complex associated protein 6	Chr15: 89.099737	9.39486	11.3	Chr14: 103.551573	-0.9	16	1.10736e-07	0	0	1
A_52_P505143	16469	2762	Jrk	jerky	Chr15: 74.705037	8.74814	16.4	Chr14: 103.556922	-0.888971	16	3.23779e-07	0	0	1
A_30_P01027735			AgG3MoGE_A_30_P01027735	Agilent SurePrint G3 Mouse GE probe set A_30_P01027735	Chr7: 73.622484	6.23141	9.9	Chr16: 12.050225	0.8875	16	3.6971e-07	0	0	1
A_52_P95161	99709	40808	AI747448	expressed sequence AI747448	Chr3: 144.911476	5.80803	21.7	Chr8: 111.634875	0.884559	16	4.78873e-07	0	0	1
A_55_P2090763	258684	115532	Olfr1459	olfactory receptor 1459	Chr19: 13.145734	5.73346	5.7	Chr15: 8.290103	0.871324	16	1.39155e-06	0	0	1
A_55_P1960237	227659	69236	Slc2a6	solute carrier family 2 (facilitated glucose transporter), member 6	Chr2: 27.023111	9.33516	13.7	Chr1: 163.311074	-0.861029	16	2.90361e-06	0	0	1
A_55_P2154054	360013	7977	Myo18a	myosin XVIIIA	Chr11: 77.865778	11.0425	14.1	Chr14: 106.617342	-0.856618	16	3.8951e-06	0	0	1
A_55_P1993512	320661	19716	Kiaa0232	KIAA0232 protein	Chr5: 36.671416	9.26359	15.9	Chr5: 30.995858	0.850735	16	5.66025e-06	0	0	1
A_55_P2072468	50721	6924	Sirt6	sirtuin 6 (silent mating type information regulation 2, homolog) 6	Chr10: 81.621786	10.0839	15.2	Chr14: 106.617342	-0.844853	16	8.07151e-06	0	0	1
A_52_P268713	16510	68242	Kcnh1	potassium voltage-gated channel, subfamily H (eag-related), member 1	Chr1: 192.509448	7.76716	11.2	Chr15: 10.000000	-0.844118	16	8.4271e-06	0	0	1
A_55_P2066750	231093	11053	Agbl5	ATP/GTP binding protein-like 5	Chr5: 30.895863	9.02205	14.1	Chr1: 173.532154	-0.842647	16	9.17863e-06	0	0	1
A_55_P2393071			AgG3MoGE_A_55_P2393071	Agilent SurePrint G3 Mouse GE probe set A_55_P2393071	Chr1: 146.802982	5.82386	11.3	Chr5: 146.681910	0.839706	16	1.08548e-05	0	0	1
A_55_P2031011	74648	81892	S100pbp	S100P binding protein	Chr4: 129.150873	7.77708	9.6	Chr1: 171.171850	0.838971	16	1.13125e-05	0	0	1
A_30_P01033526			AgG3MoGE_A_30_P01033526	Agilent SurePrint G3 Mouse GE probe set A_30_P01033526	Chr1: 171.326276	7.65576	31.5	Chr1: 171.171850	0.833088	16	1.56045e-05	0	0	1
A_55_P2021792	13549	31253	Dyrk1b	dual-specificity tyrosine-(Y)-phosphorylation regulated kinase 1b	Chr7: 28.187147	8.92414	27	Chr1: 170.535283	-0.832353	16	1.62276e-05	0	0	1
A_30_P01019215			AgG3MoGE_A_30_P01019215	Agilent SurePrint G3 Mouse GE probe set A_30_P01019215	Chr10: 122.069328	6.73414	19.7	Chr1: 171.171850	-0.831618	16	1.68717e-05	0	0	1
A_30_P01022093			AgG3MoGE_A_30_P01022093	Agilent SurePrint G3 Mouse GE probe set A_30_P01022093	Chr4: 146.195081	5.79289	6.5	Chr7: 68.586905	0.830882	16	1.75374e-05	0	0	1
A_55_P2064233	320727	48430	Ipo8	importin 8	Chr6: 148.770691	9.98865	18.8	Chr6: 147.650222	0.829412	16	1.89361e-05	0	0	1
A_55_P2029643			AgG3MoGE_A_55_P2029643	Agilent SurePrint G3 Mouse GE probe set A_55_P2029643	Chr1: 195.196901	10.5294	20.6	Chr9: 15.882662	0.827206	16	2.12114e-05	0	0	1
A_51_P315144	56384	56320	Letm1	leucine zipper-EF-hand containing transmembrane protein 1	Chr5: 33.741560	8.27835	52.4	Chr5: 31.237655	0.824265	16	2.4603e-05	0	0	1
A_52_P144310	14415	635	Gad1	glutamic acid decarboxylase 1	Chr2: 70.601642	11.535	10.3	Chr10: 102.375391	-0.824265	16	2.4603e-05	0	0	1
A_51_P275514	26936	9034	Mprip	myosin phosphatase Rho interacting protein	Chr11: 59.775759	11.1984	12.6	Chr1: 173.532154	-0.819853	16	3.05474e-05	0	0	1
A_51_P224983	26889	10340	Cln8	ceroid-lipofuscinosis, neuronal 8	Chr8: 14.897851	10.3826	22.7	Chr1: 171.039789	0.816912	16	3.51515e-05	0	0	1
A_52_P616591	140546	15403	Eri3	exoribonuclease 3	Chr4: 117.649401	10.1181	16.1	Chr19: 10.670298	-0.816912	16	3.51515e-05	0	0	1
A_55_P2143025	20348	36201	Sema3c	sema domain, immunoglobulin domain (Ig), short basic domain, secreted, (semaphorin) 3C	Chr5: 17.730163	9.58416	45.9	Chr5: 5.383371	0.816912	16	3.51515e-05	0	0	1
A_55_P2376258	14346		Fut4-ps1	fucosyltransferase 4, pseudogene 1	Chr17: 56.739234	5.812	5.6	Chr6: 105.742630	0.816912	16	3.51515e-05	0	0	1
A_30_P01028671			AgG3MoGE_A_30_P01028671	Agilent SurePrint G3 Mouse GE probe set A_30_P01028671	Chr6: 28.239638	6.18373	13.3	Chr5: 29.052224	0.816176	16	3.63901e-05	0	0	1
A_55_P2047024	228684	16802	Sel1l2	sel-1 suppressor of lin-12-like 2 (C. elegans)	Chr2: 140.293853	6.48254	23	Chr1: 170.535283	0.816176	16	3.63901e-05	0	0	1
A_55_P2062743	622554	78163	Majin	membrane anchored junction protein	Chr19: 6.215149	5.80108	9.1	Chr4: 132.539038	0.816176	16	3.63901e-05	0	0	1
A_55_P1960238	227659	69236	Slc2a6	solute carrier family 2 (facilitated glucose transporter), member 6	Chr2: 27.021371	10.7964	23.4	Chr1: 172.212187	-0.815441	16	3.76653e-05	0	0	1
A_30_P01030426			AgG3MoGE_A_30_P01030426	Agilent SurePrint G3 Mouse GE probe set A_30_P01030426	Chr13: 74.575384	7.42054	32.1	Chr1: 173.532154	-0.8125	16	4.31508e-05	0	0	1
A_55_P2073734	67118		Bfar	bifunctional apoptosis regulator	Chr16: 13.703491	10.4865	12.2	Chr18: 74.487158	0.811029	16	4.61371e-05	0	0	1
A_55_P2152982	69339	49871	Ccdc54	coiled-coil domain containing 54	Chr16: 50.589912	5.65716	8	Chr17: 27.637041	0.811029	16	4.61371e-05	0	0	1
A_55_P2055975	327655	49395	Ppip5k1	diphosphoinositol pentakisphosphate kinase 1	Chr2: 121.310906	11.2088	12.4	Chr1: 173.532154	-0.809559	16	4.92959e-05	0	0	1
A_55_P2001871	22276	37296	Uros	uroporphyrinogen III synthase	Chr7: 133.686386	10.5925	18.1	Chr1: 171.171850	-0.808088	16	5.26351e-05	0	0	1
A_55_P2028144	228228	88426	Olfr1102	olfactory receptor 1102	Chr2: 87.002866	5.74822	7.9	Chr4: 156.331517	0.807947	16	5.2965e-05	0	0	1
A_55_P1983688	69324	78000	1700012B07Rik	RIKEN cDNA 1700012B07 gene	Chr11: 109.787656	5.87643	6.3	Chr11: 97.037568	-0.807353	16	5.43749e-05	0	0	1
A_55_P1999962	242608	17803	Podn	podocan	Chr4: 108.014879	8.38897	26.8	Chr4: 107.885675	0.806618	16	5.61629e-05	0	0	1
A_51_P225083	266781	8838	Snx17	sorting nexin 17	Chr5: 31.198750	12.0481	11.9	Chr1: 20.291558	-0.805882	16	5.80001e-05	0	0	1
A_51_P329541	80987	9514	Nckipsd	NCK interacting protein with SH3 domain	Chr9: 108.817783	10.6666	20.3	Chr1: 163.311074	-0.805882	16	5.80001e-05	0	0	1
A_55_P2126572	71687	12403	Tmem25	transmembrane protein 25	Chr9: 44.793860	11.7932	17.8	Chr9: 41.850758	-0.805147	16	5.98877e-05	0	0	1
A_52_P421713	268759	19540	9930012K11Rik	RIKEN cDNA 9930012K11 gene	Chr14: 70.154881	8.53132	17.6	Chr1: 186.201358	-0.805004	16	6.02611e-05	0	0	1
A_55_P2113006	258633	27230	Olfr1153	olfactory receptor 1153	Chr2: 87.897070	5.84495	10.3	Chr18: 82.264035	0.804412	16	6.18267e-05	0	0	1
A_55_P2335405	73994		4930449C09Rik	RIKEN cDNA 4930449C09 gene	Chr15: 63.737229	5.87254	8.6	Chr3: 52.040795	0.804412	16	6.18267e-05	0	0	1
A_52_P122843	210982	19366	BC032203	cDNA sequence BC032203	Chr17: 46.798516	9.50819	10.2	Chr10: 86.587551	-0.803676	16	6.38182e-05	0	0	1
A_55_P2013833	13205	3425	Ddx3x	DEAD/H (Asp-Glu-Ala-Asp/His) box polypeptide 3, X-linked	ChrX: 13.293924	11.2938	14.3	Chr1: 171.039789	0.801471	16	7.01195e-05	0	0	1
A_52_P450298	83559		Tex18	testis expressed gene 18	Chr10: 86.914489	5.80749	8.2	Chr7: 68.214533	0.799265	16	7.69356e-05	0	0	1
A_55_P2029642			AgG3MoGE_A_55_P2029642	Agilent SurePrint G3 Mouse GE probe set A_55_P2029642	Chr1: 195.196967	11.3953	17.9	Chr8: 14.480180	0.799265	16	7.69356e-05	0	0	1
A_55_P2121956	103988	55440	Gck	glucokinase (hexokinase 4, liver and pancreas)	Chr11: 5.900930	8.91941	21.3	Chr1: 171.171850	-0.799265	16	7.69356e-05	0	0	1
A_52_P408530	20444	5047	St3gal2	ST3 beta-galactoside alpha-2,3-sialyltransferase 2	Chr8: 110.971459	11.0068	11.6	Chr1: 177.945953	-0.798529	16	7.93277e-05	0	0	1
A_66_P101835	12494	1345	Cd38	CD38 antigen multifunctional ectoenzyme (ADP-ribosyl cyclase)	Chr5: 43.911626	9.51168	38.1	Chr5: 43.797109	0.797794	16	8.17818e-05	0	0	1
A_55_P2079490	67287	10627	Parp6	poly (ADP-ribose) polymerase family, member 6	Chr9: 59.641750	10.265	14.3	Chr1: 179.861787	-0.794118	16	9.50298e-05	0	0	1
A_55_P2130373	28199	11886	Dcaf11	DDB1 and CUL4 associated factor 11	Chr14: 55.569872	11.6519	14.1	Chr1: 183.171725	-0.791912	16	0.000103808	0	0	1
A_55_P1960202	13003	3228	Vcan	versican	Chr13: 89.655475	9.11105	4.8	Chr2: 48.856294	0.791912	16	0.000103808	0	0	1
A_51_P110035	75669	24678	Pik3r4	phosphatidylinositol 3 kinase, regulatory subunit, polypeptide 4, p150	Chr9: 105.687266	10.0716	28.9	Chr9: 105.533353	-0.791176	16	0.000106881	0	0	1
A_51_P363905	66972	11467	Slc25a23	solute carrier family 25 (mitochondrial carrier; phosphate carrier), member 23	Chr17: 57.044444	9.65059	11.4	Chr14: 105.228483	-0.790441	16	0.00011003	0	0	1
A_52_P234354	58180	9020	Hic2	hypermethylated in cancer 2	Chr16: 17.263226	9.58614	33.6	Chr1: 160.241233	-0.790441	16	0.00011003	0	0	1
A_51_P344878	50492	55726	Thop1	thimet oligopeptidase 1	Chr10: 81.081660	9.86697	12.7	Chr14: 105.228483	-0.788971	16	0.000116561	0	0	1
A_55_P1993054	101739	13242	Psip1	PC4 and SFRS1 interacting protein 1	Chr4: 83.463622	10.8508	15.8	Chr1: 173.532154	0.788971	16	0.000116561	0	0	1
A_30_P01027503			AgG3MoGE_A_30_P01027503	Agilent SurePrint G3 Mouse GE probe set A_30_P01027503	Chr11: 120.189619	5.94292	15.8	Chr12: 117.550953	0.7875	16	0.000123412	0	0	1
A_52_P409746	11905	20139	Serpinc1	serine (or cysteine) peptidase inhibitor, clade C (antithrombin), member 1	Chr1: 161.002434	5.9447	9.4	Chr2: 94.485349	-0.7875	16	0.000123412	0	0	1
A_55_P1952945	258944	10583	Olfr351	olfactory receptor 351	Chr2: 36.859414	5.75965	7.5	Chr16: 73.461592	-0.7875	16	0.000123412	0	0	1
A_66_P139393	53380	94517	Psmd10	proteasome (prosome, macropain) 26S subunit, non-ATPase, 10	ChrX: 140.949301	10.0508	13.9	Chr5: 126.665591	0.785294	16	0.000134318	0	0	1
A_55_P2003981			AgG3MoGE_A_55_P2003981	Agilent SurePrint G3 Mouse GE probe set A_55_P2003981	Chr13: 68.435750	5.75678	6.1	Chr10: 67.781959	0.784401	16	0.000138959	0	0	1
A_30_P01022848			AgG3MoGE_A_30_P01022848	Agilent SurePrint G3 Mouse GE probe set A_30_P01022848	Chr4: 10.509660	5.74727	4.1	Chr16: 34.308361	-0.783824	16	0.000142026	0	0	1
A_30_P01025513			AgG3MoGE_A_30_P01025513	Agilent SurePrint G3 Mouse GE probe set A_30_P01025513	Chr10: 25.701556	5.7597	8.6	Chr9: 27.000000	0.782353	16	0.0001501	0	0	1
A_55_P1964658			AgG3MoGE_A_55_P1964658	Agilent SurePrint G3 Mouse GE probe set A_55_P1964658	Chr5: 148.182899	11.7667	12	Chr18: 81.487857	0.780882	16	0.000158553	0	0	1
A_55_P2041131			AgG3MoGE_A_55_P2041131	Agilent SurePrint G3 Mouse GE probe set A_55_P2041131	Chr10: 112.089631	11.2614	12.9	Chr1: 172.212187	0.780147	16	0.000162926	0	0	1
A_55_P2012689	20872	2739	Stk16	serine/threonine kinase 16	Chr1: 75.213168	10.7298	17.3	Chr1: 172.212187	-0.780147	16	0.000162926	0	0	1
A_55_P2090943	207214	19173	Larp4	La ribonucleoprotein domain family, member 4	Chr15: 100.016256	10.2948	19.2	Chr1: 152.995427	0.779412	16	0.000167399	0	0	1
A_52_P57622	380660		Acss3	acyl-CoA synthetase short-chain family member 3	Chr10: 106.988825	7.1443	13	Chr14: 103.551573	0.778676	16	0.000171974	0	0	1
A_55_P2058466	74072		4933407I05Rik	RIKEN cDNA 4933407I05 gene	Chr9: 51.915743	5.81457	10.8	Chr7: 68.586905	0.777941	16	0.000176653	0	0	1
A_30_P01023513			AgG3MoGE_A_30_P01023513	Agilent SurePrint G3 Mouse GE probe set A_30_P01023513	Chr5: 113.492402	8.47735	16.4	Chr1: 152.995427	-0.777206	16	0.000181436	0	0	1
A_55_P2089488	67876	6916	Coq10b	coenzyme Q10 homolog B	Chr1: 55.072485	9.39057	10.4	Chr14: 105.228483	0.775735	16	0.000191328	0	0	1
A_55_P2143324	13549	31253	Dyrk1b	dual-specificity tyrosine-(Y)-phosphorylation regulated kinase 1b	Chr7: 28.186601	8.34686	33.5	Chr1: 170.535283	-0.775735	16	0.000191328	0	0	1
A_55_P2103026	108151	23664	Sema3d	sema domain, immunoglobulin domain (Ig), short basic domain, secreted, (semaphorin) 3D	Chr5: 12.586981	8.03889	23.9	Chr5: 13.467768	0.77557	16	0.000192464	0	0	1
A_55_P2143856			AgG3MoGE_A_55_P2143856	Agilent SurePrint G3 Mouse GE probe set A_55_P2143856	Chr14: 53.545418	5.80932	5.7	Chr18: 76.235755	0.775	16	0.000196439	0	0	1
A_51_P244969	66089	100777	Rmnd5b	required for meiotic nuclear division 5 homolog B	Chr11: 51.624044	9.7647	22	Chr18: 81.487857	-0.775	16	0.000196439	0	0	1
A_51_P493437	621495		Krtap28-10	keratin associated protein 28-10	Chr1: 83.041608	5.72386	5.4	Chr9: 30.761869	0.774265	16	0.000201663	0	0	1
A_52_P281711	69544	41307	Wdr5b	WD repeat domain 5B	Chr16: 36.042613	8.53068	52.1	Chr16: 35.171449	0.774265	16	0.000201663	0	0	1
A_55_P1976821			AgG3MoGE_A_55_P1976821	Agilent SurePrint G3 Mouse GE probe set A_55_P1976821	Chr12: 106.193354	5.97914	17.2	Chr1: 187.578022	0.774265	16	0.000201663	0	0	1
A_55_P2165344	14734	20944	Gpc3	glypican 3	ChrX: 52.387715	5.81635	4.3	Chr4: 58.336002	0.773529	16	0.000207003	0	0	1
A_51_P435688	258203	73979	Olfr1178	olfactory receptor 1178	Chr2: 88.391382	5.7087	6.7	Chr7: 6.024860	0.772794	16	0.000212459	0	0	1
A_55_P2172182	258632	74082	Olfr1138	olfactory receptor 1138	Chr2: 87.737466	5.79795	6.2	Chr9: 22.854061	0.772794	16	0.000212459	0	0	1
A_51_P138879	229007	41874	Zgpat	zinc finger, CCCH-type with G patch domain	Chr2: 181.380472	9.96303	10.4	Chr1: 163.311074	-0.772794	16	0.000212459	0	0	1
A_51_P222283	56690	40821	Mlycd	malonyl-CoA decarboxylase	Chr8: 119.410993	11.4611	67.5	Chr8: 118.706896	-0.772794	16	0.000212459	0	0	1
A_51_P329413	68273	9806	Pomgnt1	protein O-linked mannose beta1,2-N-acetylglucosaminyltransferase	Chr4: 116.159442	10.3538	13.6	Chr14: 103.551573	-0.772794	16	0.000212459	0	0	1
A_51_P397673	100102	17790	Pcsk9	proprotein convertase subtilisin/kexin type 9	Chr4: 106.442899	7.42178	13.1	Chr14: 103.551573	-0.772794	16	0.000212459	0	0	1
A_66_P112144			AgG3MoGE_A_66_P112144	Agilent SurePrint G3 Mouse GE probe set A_66_P112144	Chr3: 59.505598	5.66365	5.2	Chr7: 68.586905	0.772059	16	0.000218034	0	0	1
A_55_P1968183	497113	17054	Rnase11	ribonuclease, RNase A family, 11 (non-active)	Chr14: 51.049517	5.67914	5.3	Chr5: 77.918338	0.771324	16	0.00022373	0	0	1
A_55_P2035479	258472	74254	Olfr899	olfactory receptor 899	Chr9: 38.368484	5.91986	11.5	Chr9: 87.464460	0.771324	16	0.00022373	0	0	1
A_51_P315673	236733	31252	Usp11	ubiquitin specific peptidase 11	ChrX: 20.720152	11.1773	11.2	Chr1: 187.578022	-0.771324	16	0.00022373	0	0	1
A_52_P207335	67063	12080	2810432L12Rik	RIKEN cDNA 2810432L12 gene	Chr4: 49.585540	11.3963	17.4	Chr1: 173.532154	-0.771324	16	0.00022373	0	0	1
A_55_P1987485	17139	23188	Magea3	melanoma antigen, family A, 3	ChrX: 154.948561	5.69768	15.4	Chr6: 104.264513	0.770588	16	0.000229548	0	0	1
A_55_P2047912	13135	1027	Dad1	defender against cell death 1	Chr14: 54.239661	8.00981	37.6	Chr14: 49.160009	0.769853	16	0.000235492	0	0	1
A_30_P01026129			AgG3MoGE_A_30_P01026129	Agilent SurePrint G3 Mouse GE probe set A_30_P01026129	Chr5: 33.465893	5.81514	9.6	Chr9: 26.947680	-0.769853	16	0.000235492	0	0	1
A_52_P399604			AgG3MoGE_A_52_P399604	Agilent SurePrint G3 Mouse GE probe set A_52_P399604	Chr5: 30.096965	5.6807	7.2	Chr19: 56.138103	0.769177	16	0.000241065	0	0	1
A_30_P01019964			AgG3MoGE_A_30_P01019964	Agilent SurePrint G3 Mouse GE probe set A_30_P01019964	Chr14: 105.111076	5.79646	33.4	Chr14: 103.556922	-0.769118	16	0.000241563	0	0	1
A_51_P393761	226646	56659	Ndufs2	NADH dehydrogenase (ubiquinone) Fe-S protein 2	Chr1: 171.238343	11.6612	33.8	Chr1: 171.171850	-0.768382	16	0.000247763	0	0	1
A_55_P2122491	621381	83898	Gm6222	predicted pseudogene 6222	ChrX: 103.762933	12.7881	12.9	Chr1: 187.578022	-0.767647	16	0.000254095	0	0	1
A_30_P01018737			AgG3MoGE_A_30_P01018737	Agilent SurePrint G3 Mouse GE probe set A_30_P01018737	Chr11: 3.638984	7.04332	13.9	Chr9: 27.000000	-0.766912	16	0.00026056	0	0	1
A_30_P01021331			AgG3MoGE_A_30_P01021331	Agilent SurePrint G3 Mouse GE probe set A_30_P01021331	ChrX: 78.582850	7.36462	18.8	Chr5: 126.383964	0.766912	16	0.00026056	0	0	1
A_55_P1960688	338369	18579	Tmem220	transmembrane protein 220	Chr11: 67.034701	7.92424	9.9	Chr5: 117.782832	0.766912	16	0.00026056	0	0	1
A_55_P2088103	23808	3436	Ash2l	ash2 (absent, small, or homeotic)-like	Chr8: 25.817332	10.4856	18.4	Chr18: 76.720712	-0.766912	16	0.00026056	0	0	1
A_55_P2149983	74123	12536	Foxp4	forkhead box P4	Chr17: 47.867770	11.0793	28.6	Chr1: 172.212187	-0.766912	16	0.00026056	0	0	1
A_55_P1985890	99929	9167	Tiparp	TCDD-inducible poly(ADP-ribose) polymerase	Chr3: 65.553788	9.57092	13.8	Chr3: 129.483519	0.766176	16	0.000267161	0	0	1
A_52_P465980	12889	21324	Cplx1	complexin 1	Chr5: 108.518876	12.7616	16.6	Chr1: 172.212187	-0.765441	16	0.000273899	0	0	1
A_55_P2020090	245631	51851	Mum1l1	melanoma associated antigen (mutated) 1-like 1	ChrX: 139.238068	9.54873	26	Chr1: 171.039789	0.765441	16	0.000273899	0	0	1
A_30_P01018817			AgG3MoGE_A_30_P01018817	Agilent SurePrint G3 Mouse GE probe set A_30_P01018817	Chr1: 180.878793	7.05114	9.9	Chr4: 142.912003	0.763971	16	0.000287799	0	0	1
A_30_P01031982			AgG3MoGE_A_30_P01031982	Agilent SurePrint G3 Mouse GE probe set A_30_P01031982	Chr18: 84.128147	5.71505	8.4	Chr7: 68.586905	0.763971	16	0.000287799	0	0	1
A_55_P2040977	27386	8461	Npas3	neuronal PAS domain protein 3	Chr12: 54.071632	8.94305	9.7	Chr6: 9.339230	0.763971	16	0.000287799	0	0	1
A_55_P2048594	100043868	104122	Gm12776	predicted gene 12776	Chr7: 34.100702	5.74086	12.2	Chr18: 76.720712	-0.763971	16	0.000287799	0	0	1
A_30_P01032409			AgG3MoGE_A_30_P01032409	Agilent SurePrint G3 Mouse GE probe set A_30_P01032409	Chr4: 137.320908	7.44227	10.9	Chr5: 36.859169	0.7625	16	0.000302277	0	0	1
A_51_P476579			AgG3MoGE_A_51_P476579	Agilent SurePrint G3 Mouse GE probe set A_51_P476579	Chr10: 117.813962	8.9937	11.5	Chr1: 173.532154	0.7625	16	0.000302277	0	0	1
A_55_P2010946	57316	4619	C1d	C1D nuclear receptor co-repressor	Chr11: 17.269051	7.12019	10.6	Chr5: 5.383371	0.761765	16	0.000309739	0	0	1
A_30_P01027835			AgG3MoGE_A_30_P01027835	Agilent SurePrint G3 Mouse GE probe set A_30_P01027835	Chr10: 120.632174	5.76657	9.2	Chr3: 41.475022	0.761029	16	0.000317352	0	0	1
A_55_P2089313	245615	77448	Kir3dl2	killer cell immunoglobulin-like receptor, three domains, long cytoplasmic tail, 2	ChrX: 136.448127	5.95589	12.6	Chr18: 76.720712	-0.761029	16	0.000317352	0	0	1
A_55_P2130799	546213		Igkv4-53	immunoglobulin kappa variable 4-53	Chr6: 69.463679	5.70322	5.4	Chr6: 39.675546	0.761029	16	0.000317352	0	0	1
A_55_P1974900			AgG3MoGE_A_55_P1974900	Agilent SurePrint G3 Mouse GE probe set A_55_P1974900	Chr7: 122.090847	12.3605	46	Chr1: 172.212187	-0.760294	16	0.000325119	0	0	1
A_52_P547589	26942	8081	Spag1	sperm associated antigen 1	Chr15: 36.234625	9.43751	22.5	Chr1: 171.171850	-0.759559	16	0.000333043	0	0	1
A_55_P2136101	17537	7425	Meis3	Meis homeobox 3	Chr7: 16.186090	9.97432	24.5	Chr1: 171.039789	-0.759559	16	0.000333043	0	0	1
A_55_P2182312	669780	79018	Gm16527	predicted gene, 16527	Chr3: 59.846725	5.75538	9.9	Chr5: 117.782832	0.758824	16	0.000341126	0	0	1
A_30_P01030395			AgG3MoGE_A_30_P01030395	Agilent SurePrint G3 Mouse GE probe set A_30_P01030395	Chr12: 32.919542	7.34322	14.1	Chr1: 171.171850	-0.758088	16	0.00034937	0	0	1
A_55_P1979178			AgG3MoGE_A_55_P1979178	Agilent SurePrint G3 Mouse GE probe set A_55_P1979178	Chr1: 29.484850	12.0777	13	Chr5: 132.043948	-0.758088	16	0.00034937	0	0	1
A_55_P1999687			AgG3MoGE_A_55_P1999687	Agilent SurePrint G3 Mouse GE probe set A_55_P1999687	Chr9: 24.953319	9.03238	62.7	Chr5: 123.165952	-0.758088	16	0.00034937	0	0	1
A_30_P01031227			AgG3MoGE_A_30_P01031227	Agilent SurePrint G3 Mouse GE probe set A_30_P01031227	Chr10: 95.733642	5.78208	6.7	Chr7: 70.821579	0.757175	16	0.000359842	0	0	1
A_30_P01020094			AgG3MoGE_A_30_P01020094	Agilent SurePrint G3 Mouse GE probe set A_30_P01020094	Chr16: 59.557945	6.0677	15.1	Chr18: 65.529337	-0.756618	16	0.000366351	0	0	1
A_52_P256757	214951	2946	Rhbdl1	rhomboid, veinlet-like 1	Chr17: 25.834831	10.8167	25.1	Chr1: 170.535283	-0.756618	16	0.000366351	0	0	1
A_55_P2159259	16880	1735	Lifr	leukemia inhibitory factor receptor	Chr15: 7.197319	10.3651	14.9	Chr1: 166.305309	0.756618	16	0.000366351	0	0	1
A_52_P786853	545182		Gm9861	predicted gene 9861	Chr16: 11.060110	5.75127	6.9	Chr4: 126.472846	-0.755882	16	0.000375094	0	0	1
A_55_P2027906	59050	5844	Nsa2	NSA2 ribosome biogenesis homolog	Chr13: 97.135295	11.0953	12.9	Chr10: 96.421706	0.755882	16	0.000375094	0	0	1
A_55_P2074075	214133	49498	Tet2	tet oncogene family member 2	Chr3: 133.513457	8.34068	12.5	Chr19: 57.733780	0.755882	16	0.000375094	0	0	1
A_55_P1965219	54524	10301	Syt6	synaptotagmin VI	Chr3: 103.635115	10.7144	8.9	Chr5: 5.383371	-0.755147	16	0.000384008	0	0	1
A_55_P2149736	171200	74367	Vmn1r19	vomeronasal 1 receptor 19	Chr6: 57.405282	5.97778	12.7	Chr16: 3.500000	-0.755147	16	0.000384008	0	0	1
A_55_P2036407	171429	99903	Slc26a6	solute carrier family 26, member 6	Chr9: 108.861310	8.69897	35.8	Chr1: 171.039789	-0.754412	16	0.000393096	0	0	1
A_55_P2119155	56086	55707	Set	SET nuclear oncogene	Chr2: 30.069571	10.9576	41.2	Chr1: 172.212187	0.754412	16	0.000393096	0	0	1
A_55_P2079175	13429	68397	Dnm1	dynamin 1	Chr2: 32.314892	10.9164	12	Chr1: 186.201358	-0.753676	16	0.00040236	0	0	1
A_55_P2103125			AgG3MoGE_A_55_P2103125	Agilent SurePrint G3 Mouse GE probe set A_55_P2103125	ChrUn: 1.000000	5.691	8.6	Chr9: 62.177644	0.753495	16	0.000404668	0	0	1
A_30_P01024333			AgG3MoGE_A_30_P01024333	Agilent SurePrint G3 Mouse GE probe set A_30_P01024333	Chr6: 149.285198	6.12276	16.8	ChrX: 144.138581	-0.752941	16	0.000411803	0	0	1
A_55_P1996504	26357	55852	Abcg2	ATP-binding cassette, sub-family G (WHITE), member 2	Chr6: 58.692318	10.4943	4.8	Chr9: 59.658390	0.752941	16	0.000411803	0	0	1
A_30_P01022285			AgG3MoGE_A_30_P01022285	Agilent SurePrint G3 Mouse GE probe set A_30_P01022285	Chr19: 7.398777	7.18232	10.4	Chr19: 49.205522	-0.752206	16	0.000421429	0	0	1
A_30_P01030034			AgG3MoGE_A_30_P01030034	Agilent SurePrint G3 Mouse GE probe set A_30_P01030034	Chr4: 128.383044	8.01305	10.9	Chr4: 127.947911	-0.752206	16	0.000421429	0	0	1
A_55_P2123529			AgG3MoGE_A_55_P2123529	Agilent SurePrint G3 Mouse GE probe set A_55_P2123529	Chr3: 95.145301	10.835	24.9	Chr1: 172.212187	0.752206	16	0.000421429	0	0	1
A_30_P01031820			AgG3MoGE_A_30_P01031820	Agilent SurePrint G3 Mouse GE probe set A_30_P01031820	Chr1: 154.799639	7.65884	37	Chr1: 153.914763	-0.750735	16	0.000441235	0	0	1
A_55_P2117764	93840	62161	Vangl2	vang-like 2 (van gogh, Drosophila)	Chr1: 172.004463	9.19192	100.2	Chr1: 171.171850	0.750735	16	0.000441235	0	0	1
A_55_P2194958	18027	4086	Nfia	nuclear factor I/A	Chr4: 98.114931	9.04768	20.5	Chr10: 86.587551	0.750735	16	0.000441235	0	0	1
A_65_P17492	67224	12102	Med29	mediator complex subunit 29	Chr7: 28.390896	10.1649	26.3	Chr1: 173.532154	-0.750735	16	0.000441235	0	0	1
A_55_P1953608			ENSMUSG00000092249	processed pseudogene, non-coding	Chr3: 34.184010	10.3918	45.8	Chr1: 173.532154	0.75	16	0.000451422	0	0	1
A_55_P1978028	20370	10948	Sez6	seizure related gene 6	Chr11: 77.977784	10.0102	7.4	Chr1: 163.311074	-0.75	16	0.000451422	0	0	1
A_55_P2123942	68421	10156	Lmbrd1	LMBR1 domain containing 1	Chr1: 24.766215	11.2091	36.7	Chr1: 172.212187	0.75	16	0.000451422	0	0	1
A_30_P01025202			AgG3MoGE_A_30_P01025202	Agilent SurePrint G3 Mouse GE probe set A_30_P01025202	Chr3: 35.337776	6.16151	15.1	Chr6: 104.282370	-0.749265	16	0.000461802	0	0	1
A_55_P2076489	19353	69035	Rac1	RAS-related C3 botulinum substrate 1	Chr5: 143.506854	11.3335	27.9	Chr1: 172.212187	0.749265	16	0.000461802	0	0	1
A_55_P2087561	433182	68183	Gm5506	predicted gene 5506, pseudogene of alpha enolase (Eno1)	Chr18: 48.047587	11.7698	24.5	Chr4: 153.799347	-0.748529	16	0.000472377	0	0	1
A_30_P01025988			AgG3MoGE_A_30_P01025988	Agilent SurePrint G3 Mouse GE probe set A_30_P01025988	Chr18: 6.200960	8.76943	27.7	Chr1: 173.532154	0.747794	16	0.00048315	0	0	1
A_51_P172842	381379	14684	Med19	mediator of RNA polymerase II transcription, subunit 19 homolog	Chr2: 84.688099	10.1914	19.1	Chr1: 172.212187	0.747794	16	0.00048315	0	0	1
A_55_P1984806	57264	10703	Retn	resistin	Chr8: 3.657312	7.45405	33	Chr1: 172.212187	-0.747794	16	0.00048315	0	0	1
A_55_P2360661	12419	7257	Cbx5	chromobox homolog 5 (Drosophila HP1a)	Chr15: 103.197348	10.4719	17.3	Chr1: 172.212187	0.747794	16	0.00048315	0	0	1
A_55_P2169645	22278	31426	Usf1	upstream transcription factor 1	Chr1: 171.418062	9.13724	68	Chr1: 171.171850	0.747059	16	0.000494124	0	0	1
A_51_P395111	79059	20562	Nme3	non-metastatic cells 3, protein expressed in	Chr17: 24.897277	11.5048	33.7	Chr1: 172.212187	-0.746324	16	0.000505302	0	0	1
A_55_P2304709	100048901		G630022F23Rik	RIKEN cDNA G630022F23 gene	Chr5: 33.720186	7.48454	25.6	Chr5: 31.237655	0.746324	16	0.000505302	0	0	1
A_66_P125173	11632	2959	Aip	aryl-hydrocarbon receptor-interacting protein	Chr19: 4.114773	11.2117	16.4	Chr1: 163.311074	-0.745588	16	0.000516688	0	0	1
A_30_P01023542			AgG3MoGE_A_30_P01023542	Agilent SurePrint G3 Mouse GE probe set A_30_P01023542	Chr1: 69.491224	5.93597	7.7	Chr12: 117.550953	0.744853	16	0.000528282	0	0	1
A_55_P1973286			AgG3MoGE_A_55_P1973286	Agilent SurePrint G3 Mouse GE probe set A_55_P1973286	Chr8: 34.505952	5.79516	8.4	Chr3: 145.846843	0.744853	16	0.000528282	0	0	1
A_55_P2142818	63993	32516	Slc5a7	solute carrier family 5 (choline transporter), member 7	Chr17: 54.274383	8.48397	27.3	Chr1: 177.554833	0.744853	16	0.000528282	0	0	1
A_66_P100105	12695	72199	Inadl	InaD-like	Chr4: 98.717930	10.0606	49.9	Chr4: 96.668598	-0.744853	16	0.000528282	0	0	1
A_55_P2093241	330474		Zc3h4	zinc finger CCCH-type containing 4	Chr7: 16.437630	10.9021	11	Chr19: 14.884443	-0.744118	16	0.00054009	0	0	1
A_55_P2113653	170930	87858	Sumo2	SMT3 suppressor of mif two 3 homolog 2	Chr11: 115.521458	5.96251	14.4	Chr3: 10.085741	-0.744118	16	0.00054009	0	0	1
A_30_P01033663			AgG3MoGE_A_30_P01033663	Agilent SurePrint G3 Mouse GE probe set A_30_P01033663	Chr12: 54.790486	5.83181	9.7	Chr7: 68.214533	0.743382	16	0.000552113	0	0	1
A_51_P101635	56424	4281	Stub1	STIP1 homology and U-Box containing protein 1	Chr17: 25.830881	12.0199	11	Chr14: 105.226747	-0.743382	16	0.000552113	0	0	1
A_51_P491350	12827	1390	Col4a2	collagen, type IV, alpha 2	Chr8: 11.448840	10.0949	27.3	Chr12: 114.445704	-0.743382	16	0.000552113	0	0	1
A_55_P1983162	19201	69150	Pstpip2	proline-serine-threonine phosphatase-interacting protein 2	Chr18: 77.882820	9.36846	20.6	Chr1: 170.535283	0.743382	16	0.000552113	0	0	1
A_55_P2101191	66412	41636	Arrdc4	arrestin domain containing 4	Chr7: 68.741610	9.19508	14.5	Chr1: 173.532154	0.743382	16	0.000552113	0	0	1
A_55_P2101570	320799	9000	Zhx3	zinc fingers and homeoboxes 3	Chr2: 160.765782	11.3214	10.3	Chr19: 61.153857	0.742647	16	0.000564355	0	0	1
A_66_P122087	52521	74377	Zfp622	zinc finger protein 622	Chr15: 25.997348	12.3834	43.7	Chr1: 172.212187	0.742647	16	0.000564355	0	0	1
A_30_P01023942			AgG3MoGE_A_30_P01023942	Agilent SurePrint G3 Mouse GE probe set A_30_P01023942	Chr12: 81.008492	5.71746	6.8	Chr6: 115.874316	0.741912	16	0.000576819	0	0	1
A_55_P1956464	20844	37788	Stam	signal transducing adaptor molecule (SH3 domain and ITAM motif) 1	Chr2: 14.148074	10.2744	8.5	Chr4: 140.799611	0.741912	16	0.000576819	0	0	1
A_51_P343889	74919	9896	4930471M23Rik	RIKEN cDNA 4930471M23 gene	Chr5: 30.657967	9.40932	13.2	Chr1: 179.861787	-0.741176	16	0.000589508	0	0	1
A_51_P112677	28028	32436	Mrpl50	mitochondrial ribosomal protein L50	Chr4: 49.512730	10.7522	67.1	Chr1: 173.532154	0.740441	16	0.000602424	0	0	1
A_51_P370286	23989	40795	Med24	mediator complex subunit 24	Chr11: 98.704643	10.8691	13.2	Chr14: 99.740679	-0.740441	16	0.000602424	0	0	1
A_51_P485862	13628	121568	Eef1a2	eukaryotic translation elongation factor 1 alpha 2	Chr2: 181.149722	11.5275	11.3	Chr19: 59.442950	-0.740441	16	0.000602424	0	0	1
A_55_P1975011	66155	9500	Ufc1	ubiquitin-fold modifier conjugating enzyme 1	Chr1: 171.288565	11.9309	80.9	Chr1: 171.171850	0.740441	16	0.000602424	0	0	1
A_55_P2132756	12291	22544	Cacna1g	calcium channel, voltage-dependent, T type, alpha 1G subunit	Chr11: 94.409145	10.5837	27.3	Chr1: 172.212187	-0.740441	16	0.000602424	0	0	1
A_51_P143446	258255	45796	Olfr1010	olfactory receptor 1010	Chr2: 85.753489	5.8707	12.8	Chr11: 109.516644	-0.739706	16	0.000615571	0	0	1
A_51_P356568	97827	10066	Exd2	exonuclease 3'-5' domain containing 2	Chr12: 80.497370	9.05395	14.7	Chr10: 96.421706	-0.738971	16	0.000628952	0	0	1
A_52_P297050	77766	32433	Elp4	elongation protein 4 homolog	Chr2: 105.700781	8.08441	8.9	Chr5: 123.165952	0.738971	16	0.000628952	0	0	1
A_55_P2110887	56086	55707	Set	SET nuclear oncogene	Chr2: 84.999258	10.9779	43.8	Chr1: 173.532154	0.738971	16	0.000628952	0	0	1
A_55_P2046519	238323	12874	Rps6kl1	ribosomal protein S6 kinase-like 1	Chr12: 85.135646	9.18135	16.1	Chr1: 173.532154	-0.738235	16	0.000642571	0	0	1
A_55_P2108171	14661	55885	Glud1	glutamate dehydrogenase 1	Chr14: 34.344754	12.3847	32.6	Chr14: 33.718101	0.738235	16	0.000642571	0	0	1
A_30_P01033239			AgG3MoGE_A_30_P01033239	Agilent SurePrint G3 Mouse GE probe set A_30_P01033239	Chr5: 14.996065	6.25751	15.7	Chr5: 13.907252	0.7375	16	0.00065643	0	0	1
A_55_P2067226	74192	36463	Arpc5l	actin related protein 2/3 complex, subunit 5-like	Chr2: 39.015777	10.8913	28.2	Chr1: 172.212187	0.7375	16	0.00065643	0	0	1
A_55_P2184541	71891	12794	Cdadc1	cytidine and dCMP deaminase domain containing 1	Chr14: 59.564005	11.2204	40.9	Chr1: 173.532154	-0.7375	16	0.00065643	0	0	1
A_55_P1997135			AgG3MoGE_A_55_P1997135	Agilent SurePrint G3 Mouse GE probe set A_55_P1997135	Chr3: 30.855797	5.70662	3.5	Chr14: 46.563690	0.736765	16	0.000670533	0	0	1
A_51_P283876	68021	55812	Bphl	biphenyl hydrolase-like (serine hydrolase, breast epithelial mucin-associated antigen)	Chr13: 34.073804	11.0902	18.5	Chr1: 173.532154	-0.736029	16	0.000684882	0	0	1
A_51_P465292	140483	5032	Hnmt	histamine N-methyltransferase	Chr2: 24.003336	10.1427	9.2	Chr5: 5.383371	0.736029	16	0.000684882	0	0	1
A_51_P483261	99011	68548	Pomt1	protein-O-mannosyltransferase 1	Chr2: 32.254589	9.38451	13.3	Chr15: 9.366140	-0.736029	16	0.000684882	0	0	1
A_52_P598714	114896	24990	Afg3l1	AFG3(ATPase family gene 3)-like 1	Chr8: 123.503824	10.1773	22.1	Chr1: 173.532154	-0.736029	16	0.000684882	0	0	1
A_30_P01019548			AgG3MoGE_A_30_P01019548	Agilent SurePrint G3 Mouse GE probe set A_30_P01019548	Chr4: 12.127769	8.44119	39.4	Chr1: 172.212187	-0.734559	16	0.000714335	0	0	1
A_51_P383014	71302	36349	Arhgap26	Rho GTPase activating protein 26	Chr18: 39.099787	5.79178	8.2	Chr12: 117.550953	0.734559	16	0.000714335	0	0	1
A_55_P2058275			AgG3MoGE_A_55_P2058275	Agilent SurePrint G3 Mouse GE probe set A_55_P2058275	ChrUn: 1.000000	6.51503	109.9	Chr4: 155.963053	0.734559	16	0.000714335	0	0	1
A_55_P2094100	434632	81611	BC085271	cDNA sequence BC085271	ChrUn: 1.000000	10.5283	55.1	Chr1: 172.212187	0.734559	16	0.000714335	0	0	1
A_52_P533779	71452	12393	Ankrd40	ankyrin repeat domain 40	Chr11: 94.341355	10.0593	14	Chr4: 107.480946	-0.734364	16	0.000718319	0	0	1
A_30_P01017961			AgG3MoGE_A_30_P01017961	Agilent SurePrint G3 Mouse GE probe set A_30_P01017961	ChrUn: 1.000000	5.76859	10.3	Chr7: 70.821579	0.733628	16	0.000733509	0	0	1
A_30_P01023533			AgG3MoGE_A_30_P01023533	Agilent SurePrint G3 Mouse GE probe set A_30_P01023533	Chr8: 123.753410	7.42497	20.4	Chr1: 183.171725	-0.733088	16	0.000744815	0	0	1
A_30_P01033607			AgG3MoGE_A_30_P01033607	Agilent SurePrint G3 Mouse GE probe set A_30_P01033607	Chr7: 124.701151	5.78132	6.4	Chr2: 94.485349	-0.733088	16	0.000744815	0	0	1
A_55_P2018542	56351	81751	Ptges3	prostaglandin E synthase 3 (cytosolic)	Chr10: 128.076168	10.7956	53.3	Chr1: 172.212187	0.733088	16	0.000744815	0	0	1
A_30_P01019018			AgG3MoGE_A_30_P01019018	Agilent SurePrint G3 Mouse GE probe set A_30_P01019018	Chr1: 150.160716	5.85573	4.7	Chr10: 33.257865	0.732353	16	0.000760448	0	0	1
A_52_P401484	16322	1652	Inha	inhibin alpha	Chr1: 75.510100	9.81	15.9	Chr1: 171.039789	-0.732353	16	0.000760448	0	0	1
A_52_P510638	320092		E030003E18Rik	RIKEN cDNA E030003E18 gene	Chr19: 20.555993	7.54349	11	Chr8: 90.614010	0.732353	16	0.000760448	0	0	1
A_55_P2069999	69371	106211	1700023A16Rik	RIKEN cDNA 1700023A16 gene	Chr6: 146.871286	5.82057	6.4	Chr4: 44.260572	0.732353	16	0.000760448	0	0	1
A_55_P2109489	380730		Gm884	predicted gene 884	Chr11: 103.534590	5.79122	10.6	Chr11: 58.782575	-0.732353	16	0.000760448	0	0	1
A_30_P01031550			AgG3MoGE_A_30_P01031550	Agilent SurePrint G3 Mouse GE probe set A_30_P01031550	ChrX: 8.059759	5.77678	7.3	Chr1: 173.532154	0.731618	16	0.000776348	0	0	1
A_51_P110841	232536	11048	Mrps35	mitochondrial ribosomal protein S35	Chr6: 147.061477	9.83986	26.9	Chr1: 179.861787	-0.730147	16	0.000808963	0	0	1
A_51_P491667	70377	41566	Derl3	Der1-like domain family, member 3	Chr10: 75.895758	8.69214	19.2	Chr1: 172.212187	-0.730147	16	0.000808963	0	0	1
A_52_P551526			AgG3MoGE_A_52_P551526	Agilent SurePrint G3 Mouse GE probe set A_52_P551526	Chr16: 21.841086	12.7936	14.7	Chr16: 27.453550	0.730147	16	0.000808963	0	0	1
A_55_P2064962	14726	4729	Pdpn	podoplanin	Chr4: 143.268426	8.27457	100.3	Chr4: 142.912003	0.730147	16	0.000808963	0	0	1
A_55_P2182810	70317	53461	Arl16	ADP-ribosylation factor-like 16	Chr11: 120.464339	9.64724	18.6	Chr11: 117.102704	0.730147	16	0.000808963	0	0	1
A_30_P01030974			AgG3MoGE_A_30_P01030974	Agilent SurePrint G3 Mouse GE probe set A_30_P01030974	Chr13: 31.668546	5.99535	9.9	Chr5: 133.062784	0.729412	16	0.000825685	0	0	1
A_55_P2005941	403178	41259	Plcxd1	phosphatidylinositol-specific phospholipase C, X domain containing 1	Chr5: 110.103755	9.93541	25.5	Chr9: 105.533353	-0.729412	16	0.000825685	0	0	1
A_30_P01022825			AgG3MoGE_A_30_P01022825	Agilent SurePrint G3 Mouse GE probe set A_30_P01022825	Chr2: 102.242389	7.75797	14.6	Chr1: 172.212187	0.728676	16	0.000842688	0	0	1
A_52_P686091	18676	3934	Phf2	PHD finger protein 2	Chr13: 48.802155	9.11895	13.2	Chr15: 10.000000	-0.728676	16	0.000842688	0	0	1
A_55_P2087840	14765	3113	Gpr50	G-protein-coupled receptor 50	ChrX: 71.668030	5.92951	10.1	Chr14: 49.138988	-0.728676	16	0.000842688	0	0	1
A_55_P2178803	230119	8913	Zbtb5	zinc finger and BTB domain containing 5	Chr4: 44.992999	10.5977	14.2	Chr14: 103.556922	0.727941	16	0.000859975	0	0	1
A_55_P2160456	360217	86851	Defb40	defensin beta 40	Chr8: 18.974949	5.77795	11.7	Chr7: 70.821579	0.727741	16	0.000864726	0	0	1
A_30_P01021774			AgG3MoGE_A_30_P01021774	Agilent SurePrint G3 Mouse GE probe set A_30_P01021774	ChrX: 108.886588	7.91349	12.1	Chr1: 163.311074	0.727206	16	0.000877549	0	0	1
A_30_P01026647			AgG3MoGE_A_30_P01026647	Agilent SurePrint G3 Mouse GE probe set A_30_P01026647	Chr1: 85.123118	6.41546	9.5	Chr8: 117.545016	0.727206	16	0.000877549	0	0	1
A_52_P556099	70645	5268	Oip5	Opa interacting protein 5	Chr2: 119.610123	6.82295	12.3	Chr11: 28.883321	0.727206	16	0.000877549	0	0	1
A_55_P2005248	17537	7425	Meis3	Meis homeobox 3	Chr7: 16.186380	10.3547	21.3	Chr1: 171.039789	-0.727206	16	0.000877549	0	0	1
A_55_P2148559			AgG3MoGE_A_55_P2148559	Agilent SurePrint G3 Mouse GE probe set A_55_P2148559	Chr4: 43.827265	5.8553	4.6	Chr6: 105.742630	0.727206	16	0.000877549	0	0	1
A_30_P01028087			AgG3MoGE_A_30_P01028087	Agilent SurePrint G3 Mouse GE probe set A_30_P01028087	Chr5: 110.535867	5.69116	7.8	Chr18: 35.373020	0.726471	16	0.000895416	0	0	1
A_55_P2112275	624121		Gm6471	predicted gene 6471	Chr7: 142.833811	5.76119	8.1	Chr9: 27.000000	0.72627	16	0.000900353	0	0	1
A_51_P109421	16865	38244	Eif2d	eukaryotic translation initiation factor 2D	Chr1: 131.168224	9.66116	23.2	Chr1: 170.535283	-0.725735	16	0.000913577	0	0	1
A_55_P2021854			AgG3MoGE_A_55_P2021854	Agilent SurePrint G3 Mouse GE probe set A_55_P2021854	Chr9: 35.566302	9.4543	13.1	Chr7: 140.875183	0.725735	16	0.000913577	0	0	1
A_55_P2160910	72393	8192	Faim2	Fas apoptotic inhibitory molecule 2	Chr15: 99.497005	12.451	41.5	Chr1: 173.532154	-0.725735	16	0.000913577	0	0	1
A_55_P2161380	14429	20798	Galr3	galanin receptor 3	Chr15: 79.043396	6.69981	9	Chr14: 103.556922	-0.725735	16	0.000913577	0	0	1
A_55_P2004591			AgG3MoGE_A_55_P2004591	Agilent SurePrint G3 Mouse GE probe set A_55_P2004591	Chr14: 51.679807	5.70124	9.9	Chr4: 151.358186	0.725534	16	0.000918609	0	0	1
A_55_P2143351	99169		AU015228	expressed sequence AU015228	Chr2: 130.103105	5.66643	12.4	Chr9: 105.695047	0.725	16	0.000932037	0	0	1
A_51_P134007	17975	86963	Ncl	nucleolin	Chr1: 86.351378	11.8519	43.5	Chr1: 172.212187	0.724265	16	0.0009508	0	0	1
A_52_P662098	56349	4283	Net1	neuroepithelial cell transforming gene 1	Chr13: 3.883793	7.46454	18.7	Chr18: 81.487857	0.724265	16	0.0009508	0	0	1
A_55_P2004801	21335	81618	Tacc3	transforming, acidic coiled-coil containing protein 3	Chr5: 33.671989	9.88176	29.3	Chr5: 36.859169	0.724265	16	0.0009508	0	0	1
A_55_P2114596	22666	2560	Zfp161	zinc finger protein 161	Chr17: 69.390467	10.1482	26.7	Chr1: 172.212187	0.724265	16	0.0009508	0	0	1
A_66_P105736	56349	4283	Net1	neuroepithelial cell transforming gene 1	Chr13: 3.883193	8.46481	15	Chr18: 80.676397	0.724265	16	0.0009508	0	0	1
A_52_P593037	433256	69208	Acsl5	acyl-CoA synthetase long-chain family member 5	Chr19: 55.294253	9.84505	13.6	Chr1: 171.039789	-0.724265	16	0.0009508	0	0	1
A_55_P1966843	654472		Gm12070	glyceraldehyde-3-phosphate dehydrogenase pseudogene	Chr11: 26.787772	13.8998	14.8	Chr14: 106.617342	-0.724265	16	0.0009508	0	0	1
A_55_P1997400	224022	20883	Slc7a4	solute carrier family 7 (cationic amino acid transporter, y+ system), member 4	Chr16: 17.572956	11.0112	9.6	Chr15: 9.924453	-0.724265	16	0.0009508	0	0	1
A_52_P60693			AgG3MoGE_A_52_P60693	Agilent SurePrint G3 Mouse GE probe set A_52_P60693	ChrUn: 1.000000	5.80062	8.8	Chr6: 104.282370	0.724062	16	0.000956026	0	0	1
A_55_P2008327	433182	68183	Gm5506	predicted gene 5506, pseudogene of alpha enolase (Eno1)	Chr18: 48.048328	12.8352	31.7	Chr4: 149.906312	-0.723529	16	0.000969869	0	0	1
A_51_P127464	232947	17851	Ppp1r37	protein phosphatase 1, regulatory subunit 37	Chr7: 19.531223	10.5958	8.8	Chr6: 87.135128	-0.722794	16	0.000989248	0	0	1
A_51_P364657	56874	10986	Rnf32	ring finger protein 32	Chr5: 29.206737	9.15222	15.6	Chr1: 173.532154	-0.722794	16	0.000989248	0	0	1
A_51_P485161	12890	38212	Cplx2	complexin 2	Chr13: 54.383839	12.392	11.1	Chr5: 126.383964	-0.722794	16	0.000989248	0	0	1
A_55_P1958097	13806	134343	Eno1	enolase 1, alpha non-neuron (2-phospho-D-glycerate hydrolase, ENSMUSG00000063524)	Chr2: 80.838709	12.8036	29.7	Chr4: 149.906312	-0.722794	16	0.000989248	0	0	1
A_55_P2006386	545475		Defb28	defensin beta 28	Chr2: 152.521388	5.67886	11.9	Chr10: 46.684268	0.722717	16	0.000991298	0	0	1
A_55_P2248320	320358		C430003N24Rik	RIKEN cDNA C430003N24 gene	Chr10: 108.184857	9.24211	12.8	Chr18: 82.264035	0.722426	16	0.000999054	0	0	1
A_30_P01028048			AgG3MoGE_A_30_P01028048	Agilent SurePrint G3 Mouse GE probe set A_30_P01028048	Chr17: 34.952246	8.56524	11.1	Chr6: 16.783343	0.722059	16	0.00100894	0	0	1
A_51_P309733	13070	37347	Cyp11a1	cytochrome P450, family 11, subfamily a, polypeptide 1 (pregnenolone synthesis)	Chr9: 58.026267	7.48473	23.8	Chr1: 172.212187	-0.722059	16	0.00100894	0	0	1
A_30_P01032370			AgG3MoGE_A_30_P01032370	Agilent SurePrint G3 Mouse GE probe set A_30_P01032370	Chr18: 6.201115	11.891	22.6	Chr1: 172.212187	0.721324	16	0.00102895	0	0	1
A_51_P404413	12041	37642	Bckdk	branched chain ketoacid dehydrogenase kinase	Chr7: 127.908286	10.2665	11.1	Chr14: 15.951317	-0.721324	16	0.00102895	0	0	1
A_55_P2164253	544678	89572	2010015L04Rik	RIKEN cDNA 2010015L04 gene	Chr4: 155.443051	7.96586	13.4	Chr14: 24.488230	-0.721324	16	0.00102895	0	0	1
A_66_P104570	791398		Gm10114	predicted gene 10114	Chr10: 63.340707	7.41095	11.5	Chr14: 103.556922	-0.721324	16	0.00102895	0	0	1
A_51_P229613	18549	37640	Pcsk2	proprotein convertase subtilisin/kexin type 2	Chr2: 143.813913	11.6308	35.6	Chr1: 172.212187	-0.720588	16	0.00104928	0	0	1
A_30_P01018282			AgG3MoGE_A_30_P01018282	Agilent SurePrint G3 Mouse GE probe set A_30_P01018282	Chr1: 137.912618	8.31965	21.5	Chr1: 139.473574	0.719853	16	0.00106994	0	0	1
A_55_P1962918	381308	115929	Ifi211	interferon activated gene 211	Chr1: 173.896469	6.40254	32.3	Chr1: 173.532154	0.719853	16	0.00106994	0	0	1
A_55_P2049071			AgG3MoGE_A_55_P2049071	Agilent SurePrint G3 Mouse GE probe set A_55_P2049071	Chr11: 77.107358	11.9995	37.2	Chr4: 63.019978	0.719853	16	0.00106994	0	0	1
A_66_P102025	100042951		Gm4123	predicted gene 4123	Chr4: 141.537567	8.51473	20.7	Chr1: 173.532154	0.719853	16	0.00106994	0	0	1
A_30_P01030736			AgG3MoGE_A_30_P01030736	Agilent SurePrint G3 Mouse GE probe set A_30_P01030736	Chr13: 74.432490	8.7207	54.3	Chr1: 172.212187	-0.719118	16	0.00109092	0	0	1
A_51_P389506	67238	57041	2810453I06Rik	RIKEN cDNA 2810453I06 gene	Chr5: 143.551863	10.7731	40	Chr1: 172.212187	0.718382	16	0.00111224	0	0	1
A_51_P104430	107528	10856	Magee1	melanoma antigen, family E, 1	ChrX: 105.122788	10.3744	20.2	Chr1: 173.532154	-0.718382	16	0.00111224	0	0	1
A_51_P374991	76229		Vmn2r29	vomeronasal 2, receptor 29	Chr7: 7.213441	8.29946	19.5	Chr10: 96.421706	-0.718382	16	0.00111224	0	0	1
A_55_P2103206	18218	31239	Dusp8	dual specificity phosphatase 8	Chr7: 142.080056	10.2222	13.8	Chr1: 163.311074	-0.718382	16	0.00111224	0	0	1
A_30_P01019578			AgG3MoGE_A_30_P01019578	Agilent SurePrint G3 Mouse GE probe set A_30_P01019578	Chr11: 22.615811	5.66035	8.5	Chr17: 64.993855	0.717439	16	0.00114007	0	0	1
A_51_P397834	13480	2865	Dpm1	dolichol-phosphate (beta-D) mannosyltransferase 1	Chr2: 168.209147	9.98924	49.5	Chr1: 172.212187	0.716912	16	0.00115589	0	0	1
A_52_P349298	70470	41426	Rprd1b	regulation of nuclear pre-mRNA domain-containing	Chr2: 158.043433	10.654	14.1	Chr1: 171.039789	0.716912	16	0.00115589	0	0	1
A_55_P1984113	18226	68773	Nup62	nucleoporin 62	Chr7: 44.830716	11.2151	11.4	Chr1: 173.532154	0.716912	16	0.00115589	0	0	1
A_55_P2037101	66482	10122	Exoc2	exocyst complex component 2	Chr13: 30.813978	10.9499	9.8	Chr13: 50.524293	0.716912	16	0.00115589	0	0	1
A_55_P2135556	77945	10679	Rpgrip1	retinitis pigmentosa GTPase regulator interacting protein 1	Chr14: 52.160871	10.8469	57.5	Chr14: 49.160009	0.716912	16	0.00115589	0	0	1
A_66_P109708	54448	8688	Il1f6	interleukin 1 family, member 6	Chr2: 24.225607	5.62646	5.4	Chr8: 121.124475	0.71611	16	0.00118028	0	0	1
A_55_P1959430	12647	40693	Chat	choline acetyltransferase	Chr14: 32.408235	9.05368	19.2	Chr1: 170.535283	0.715441	16	0.00120092	0	0	1
A_55_P2080880	56365	107317	Clcnkb	chloride channel Kb	Chr4: 141.404360	8.02189	109.6	Chr4: 140.799611	0.715441	16	0.00120092	0	0	1
A_52_P515831			AgG3MoGE_A_52_P515831	Agilent SurePrint G3 Mouse GE probe set A_52_P515831	Chr5: 52.607926	5.7907	11.1	ChrX: 145.324492	-0.715441	16	0.00120092	0	0	1
A_52_P659762	386655	45164	Eid2	EP300 interacting inhibitor of differentiation 2	Chr7: 28.268602	10.1064	11.9	Chr1: 173.532154	-0.715441	16	0.00120092	0	0	1
A_55_P2000354	50782	77719	Rgs11	regulator of G-protein signaling 11	Chr17: 26.211253	10.8369	19.9	Chr14: 106.617342	-0.715441	16	0.00120092	0	0	1
A_55_P2107020	100038649		Gm10690	predicted gene 10690	Chr9: 42.266126	6.19619	10.4	Chr2: 98.108515	-0.715441	16	0.00120092	0	0	1
A_51_P436483	16588	8196	Kin	antigenic determinant of rec-A protein	Chr2: 10.092351	10.3085	11	Chr19: 18.147531	0.715232	16	0.00120744	0	0	1
A_55_P2263292	80979	69472	Slc26a5	solute carrier family 26, member 5	Chr5: 21.811073	5.697	10.4	Chr14: 56.833041	0.714706	16	0.00122397	0	0	1
A_55_P2067767	114868	110989	Psg25	pregnancy-specific glycoprotein 25	Chr7: 18.519704	5.65881	8.1	Chr6: 77.125507	0.714396	16	0.00123379	0	0	1
A_55_P2156944	69126	47794	C8orf59	human chromosome 8 open reading frame 59	Chr3: 14.606293	11.4496	34.7	Chr3: 11.029142	0.713971	16	0.00124737	0	0	1
A_55_P2219174			AgG3MoGE_A_55_P2219174	Agilent SurePrint G3 Mouse GE probe set A_55_P2219174	Chr6: 145.308850	5.80773	9	Chr12: 117.550953	0.713971	16	0.00124737	0	0	1
A_51_P267346	106021	4237	Topors	topoisomerase I binding, arginine/serine-rich	Chr4: 40.259800	9.89084	17.7	Chr12: 114.445704	0.713235	16	0.00127113	0	0	1
A_55_P2169569			AgG3MoGE_A_55_P2169569	Agilent SurePrint G3 Mouse GE probe set A_55_P2169569	Chr6: 69.180197	5.80565	6.9	Chr5: 3.143128	0.713235	16	0.00127113	0	0	1
A_55_P2230968	414326		D930050J11	hypothetical D930050J11	Chr11: 115.695130	9.50978	9.6	Chr5: 135.879195	0.713235	16	0.00127113	0	0	1
A_55_P2361547	70434		2610201A13Rik	RIKEN cDNA 2610201A13 gene	Chr11: 33.150520	9.6437	22.2	Chr1: 173.532154	0.713235	16	0.00127113	0	0	1
A_55_P2109337	230101	10859	Gba2	glucosidase beta 2	Chr4: 43.566941	11.679	28	Chr4: 41.519905	-0.713235	16	0.00127113	0	0	1
A_52_P432580	71371	45872	Arid5b	AT rich interactive domain 5B (MRF1-like)	Chr10: 68.092921	10.5095	43.4	Chr10: 67.978522	0.7125	16	0.00129525	0	0	1
A_55_P2136622	216874	9021	Camta2	calmodulin binding transcription activator 2	Chr11: 70.669836	10.4488	22.6	Chr14: 105.228483	-0.7125	16	0.00129525	0	0	1
A_66_P129710	212167	45504	Gsap	gamma-secretase activating protein (pigeon)	Chr5: 21.290568	8.73751	84.1	Chr5: 20.905589	-0.7125	16	0.00129525	0	0	1
A_30_P01018879			AgG3MoGE_A_30_P01018879	Agilent SurePrint G3 Mouse GE probe set A_30_P01018879	Chr15: 59.153543	5.82938	16.1	ChrX: 5.631374	0.712289	16	0.00130226	0	0	1
A_52_P690909	385658	17030	Fam55c	family with sequence similarity 55, member C	Chr16: 55.840945	6.06981	16.1	Chr11: 103.730073	0.711765	16	0.00131975	0	0	1
A_52_P206436			AgG3MoGE_A_52_P206436	Agilent SurePrint G3 Mouse GE probe set A_52_P206436	Chr10: 40.349220	5.72876	13	Chr5: 118.916969	0.711029	16	0.00134462	0	0	1
A_55_P2097398			AgG3MoGE_A_55_P2097398	Agilent SurePrint G3 Mouse GE probe set A_55_P2097398	Chr9: 88.521993	7.47435	12	Chr11: 81.929838	0.711029	16	0.00134462	0	0	1
A_30_P01027294			AgG3MoGE_A_30_P01027294	Agilent SurePrint G3 Mouse GE probe set A_30_P01027294	Chr3: 100.565776	6.144	12.1	Chr14: 103.551573	-0.711029	16	0.00134462	0	0	1
A_30_P01017581			AgG3MoGE_A_30_P01017581	Agilent SurePrint G3 Mouse GE probe set A_30_P01017581	ChrX: 123.449313	5.80151	5.5	Chr6: 28.049256	-0.710294	16	0.00136987	0	0	1
A_51_P160344	73139	42965	Cenpv	centromere protein V	Chr11: 62.524985	10.8742	28.3	Chr1: 173.532154	-0.710294	16	0.00136987	0	0	1
A_30_P01022246			AgG3MoGE_A_30_P01022246	Agilent SurePrint G3 Mouse GE probe set A_30_P01022246	Chr15: 82.212485	8.73405	14.3	Chr5: 130.300635	-0.709559	16	0.00139549	0	0	1
A_30_P01023904			AgG3MoGE_A_30_P01023904	Agilent SurePrint G3 Mouse GE probe set A_30_P01023904	Chr12: 109.511773	5.87508	9.9	Chr4: 148.864403	-0.709559	16	0.00139549	0	0	1
A_30_P01031951			AgG3MoGE_A_30_P01031951	Agilent SurePrint G3 Mouse GE probe set A_30_P01031951	Chr2: 177.074299	9.05619	31.2	Chr1: 172.212187	-0.709559	16	0.00139549	0	0	1
A_55_P2003369	14232	7720	Fkbp8	FK506 binding protein 8	Chr8: 70.535144	12.1144	13.5	Chr1: 163.311074	-0.708824	16	0.00142151	0	0	1
A_65_P04542	22680	2581	Zfp207	zinc finger protein 207	Chr11: 80.403398	8.22922	11.2	Chr4: 24.735570	-0.708824	16	0.00142151	0	0	1
A_51_P319449	110446	6	Acat1	acetyl-Coenzyme A acetyltransferase 1	Chr9: 53.581763	10.9459	20.4	Chr1: 173.532154	0.708088	16	0.00144792	0	0	1
A_55_P1956734			AgG3MoGE_A_55_P1956734	Agilent SurePrint G3 Mouse GE probe set A_55_P1956734	Chr1: 155.181071	8.76349	93.4	Chr1: 153.914763	0.708088	16	0.00144792	0	0	1
A_55_P1960496	66849	91148	Ppp1r2	protein phosphatase 1, regulatory (inhibitor) subunit 2	Chr16: 31.251541	9.03838	20.8	Chr8: 121.586822	0.708088	16	0.00144792	0	0	1
A_55_P2002815	29809	8143	Rabgap1l	RAB GTPase activating protein 1-like	Chr1: 160.672508	8.25557	50.7	Chr1: 160.241233	0.708088	16	0.00144792	0	0	1
A_55_P2008021	68792	8704	Srpx2	sushi-repeat-containing protein, X-linked 2	ChrX: 133.931754	9.42795	11.2	Chr3: 25.041091	-0.708088	16	0.00144792	0	0	1
A_55_P2101431	64658	11207	Mrps25	mitochondrial ribosomal protein S25	Chr6: 92.169536	9.53605	15.7	Chr18: 68.179645	0.708088	16	0.00144792	0	0	1
A_30_P01021107			AgG3MoGE_A_30_P01021107	Agilent SurePrint G3 Mouse GE probe set A_30_P01021107	Chr14: 20.077450	9.7223	18	Chr18: 82.264035	-0.707353	16	0.00147472	0	0	1
A_51_P192203	258139	79429	Olfr591	olfactory receptor 591	Chr7: 103.172745	5.81643	7.7	Chr15: 72.447413	0.707138	16	0.00148263	0	0	1
A_30_P01019150			AgG3MoGE_A_30_P01019150	Agilent SurePrint G3 Mouse GE probe set A_30_P01019150	Chr15: 102.944140	5.66835	7.7	Chr8: 118.380696	0.706618	16	0.00150192	0	0	1
A_30_P01021391			AgG3MoGE_A_30_P01021391	Agilent SurePrint G3 Mouse GE probe set A_30_P01021391	Chr2: 77.316949	5.79524	9.8	ChrX: 36.941251	0.706618	16	0.00150192	0	0	1
A_30_P01029546			AgG3MoGE_A_30_P01029546	Agilent SurePrint G3 Mouse GE probe set A_30_P01029546	Chr6: 126.557043	5.80719	10.9	Chr3: 104.229805	0.706618	16	0.00150192	0	0	1
A_51_P113722	101358	15271	Fbxl14	F-box and leucine-rich repeat protein 14	Chr6: 119.482254	10.5318	52.8	Chr6: 119.225696	0.706618	16	0.00150192	0	0	1
A_51_P391291	14704	22575	Gng3	guanine nucleotide binding protein (G protein), gamma 3	Chr19: 8.837920	12.5637	37.4	Chr1: 172.212187	-0.706618	16	0.00150192	0	0	1
A_55_P2112292			AgG3MoGE_A_55_P2112292	Agilent SurePrint G3 Mouse GE probe set A_55_P2112292	Chr1: 134.644338	6.16676	11.4	Chr14: 103.551573	0.706618	16	0.00150192	0	0	1
A_55_P2116054	53872	4310	Caprin1	cell cycle associated protein 1	Chr2: 103.763025	9.82778	47.3	Chr1: 172.212187	0.706618	16	0.00150192	0	0	1
A_55_P2137203	57370	48241	B4galt3	UDP-Gal:betaGlcNAc beta 1,4-galactosyltransferase, polypeptide 3	Chr1: 171.276737	11.3455	55.8	Chr1: 171.171850	-0.706618	16	0.00150192	0	0	1
A_66_P125437	19946	766	Rpl30	ribosomal protein L30	Chr15: 34.443076	9.89111	38.1	Chr1: 171.171850	0.706618	16	0.00150192	0	0	1
A_55_P2054563	332131	65261	Krt78	keratin 78	Chr15: 101.946168	5.93616	7.4	Chr6: 39.675546	0.705882	16	0.00152952	0	0	1
A_55_P2346654	53958		AU035318	EST AU035318	Chr16: 17.790875	9.83086	23.2	Chr1: 171.171850	-0.705882	16	0.00152952	0	0	1
A_55_P2394669			AgG3MoGE_A_55_P2394669	Agilent SurePrint G3 Mouse GE probe set A_55_P2394669	Chr11: 80.850398	5.7743	6.6	Chr2: 32.469330	0.705882	16	0.00152952	0	0	1
A_30_P01024275			AgG3MoGE_A_30_P01024275	Agilent SurePrint G3 Mouse GE probe set A_30_P01024275	Chr8: 121.873897	7.567	50	Chr1: 172.212187	0.705147	16	0.00155753	0	0	1
A_30_P01024781			AgG3MoGE_A_30_P01024781	Agilent SurePrint G3 Mouse GE probe set A_30_P01024781	Chr1: 181.212531	7.48878	30.1	Chr1: 179.861787	0.705147	16	0.00155753	0	0	1
A_30_P01032300			AgG3MoGE_A_30_P01032300	Agilent SurePrint G3 Mouse GE probe set A_30_P01032300	Chr4: 114.959443	9.32678	35.8	Chr4: 109.157142	0.705147	16	0.00155753	0	0	1
A_51_P115817	78255	23421	Ralgps2	Ral GEF with PH domain and SH3 binding motif 2	Chr1: 156.808973	8.69584	24.5	Chr1: 152.995427	0.705147	16	0.00155753	0	0	1
A_51_P269320	11564	12	Adsl	adenylosuccinate lyase	Chr15: 80.966161	9.88854	11.9	Chr18: 58.706653	-0.705147	16	0.00155753	0	0	1
A_51_P289392	17940	113589	Naip1	NLR family, apoptosis inhibitory protein 1	Chr13: 100.408159	6.00684	16.3	Chr2: 159.447549	-0.705147	16	0.00155753	0	0	1
A_51_P468294	18975	2016	Polg	polymerase (DNA directed), gamma (mitochondrial polymerase)	Chr7: 79.449853	10.1019	15.8	Chr1: 166.305309	-0.705147	16	0.00155753	0	0	1
A_52_P509906	67661	15202	Ift172	intraflagellar transport 172 homolog (Chlamydomonas)	Chr5: 31.254303	10.1969	13.5	Chr15: 9.924453	-0.705147	16	0.00155753	0	0	1
A_30_P01021422			AgG3MoGE_A_30_P01021422	Agilent SurePrint G3 Mouse GE probe set A_30_P01021422	Chr5: 53.547173	7.34105	12.3	Chr1: 183.171725	0.704412	16	0.00158596	0	0	1
A_30_P01026762			AgG3MoGE_A_30_P01026762	Agilent SurePrint G3 Mouse GE probe set A_30_P01026762	Chr17: 32.076373	9.56032	9.4	Chr6: 119.225696	0.704412	16	0.00158596	0	0	1
A_30_P01027140			AgG3MoGE_A_30_P01027140	Agilent SurePrint G3 Mouse GE probe set A_30_P01027140	Chr17: 13.680253	9.76576	23.7	Chr4: 49.771292	-0.704412	16	0.00158596	0	0	1
A_30_P01029513			AgG3MoGE_A_30_P01029513	Agilent SurePrint G3 Mouse GE probe set A_30_P01029513	Chr5: 36.671834	9.26265	29.4	Chr5: 30.995858	0.704412	16	0.00158596	0	0	1
A_55_P1970461			AgG3MoGE_A_55_P1970461	Agilent SurePrint G3 Mouse GE probe set A_55_P1970461	Chr8: 76.862865	8.45046	16.1	Chr1: 171.039789	-0.704412	16	0.00158596	0	0	1
A_30_P01018331			AgG3MoGE_A_30_P01018331	Agilent SurePrint G3 Mouse GE probe set A_30_P01018331	Chr4: 132.185993	7.66776	15.4	Chr1: 172.212187	0.702941	16	0.00164406	0	0	1
A_30_P01025073			AgG3MoGE_A_30_P01025073	Agilent SurePrint G3 Mouse GE probe set A_30_P01025073	Chr13: 94.845398	5.8517	12.8	Chr8: 97.378831	0.702941	16	0.00164406	0	0	1
A_55_P2054188	382301	86036	Sly	Sycp3 like Y-linked	ChrY: 30.954402	5.63776	7.5	Chr7: 26.134324	0.702861	16	0.00164727	0	0	1
A_30_P01019684			AgG3MoGE_A_30_P01019684	Agilent SurePrint G3 Mouse GE probe set A_30_P01019684	Chr15: 73.639025	6.46354	7.3	Chr16: 13.725633	0.702206	16	0.00167375	0	0	1
A_30_P01026452			AgG3MoGE_A_30_P01026452	Agilent SurePrint G3 Mouse GE probe set A_30_P01026452	Chr1: 171.327224	8.61535	87.2	Chr1: 171.171850	0.702206	16	0.00167375	0	0	1
A_51_P233101	16998	7405	Ltbp3	latent transforming growth factor beta binding protein 3	Chr19: 5.758289	11.0772	14	Chr14: 103.556922	-0.702206	16	0.00167375	0	0	1
A_51_P392546	231123	75209	Haus3	HAUS augmin-like complex, subunit 3	Chr5: 34.154096	10.3075	10.9	Chr1: 120.112304	0.702206	16	0.00167375	0	0	1
A_51_P419925	268739	19560	Arhgef40	Rho guanine nucleotide exchange factor (GEF) 40	Chr14: 52.003749	9.27662	86.2	Chr14: 49.160009	-0.702206	16	0.00167375	0	0	1
A_55_P2055168	100039042	103865	Gm2016	predicted gene 2016	Chr12: 87.876870	9.45578	20.6	Chr1: 172.212187	0.702206	16	0.00167375	0	0	1
A_55_P2134148	72083	12612	Mzt2	mitotic spindle organizing protein 2	Chr16: 15.848454	10.6908	38.3	Chr1: 172.212187	0.702206	16	0.00167375	0	0	1
A_55_P2324360	76133		6230400D17Rik	RIKEN cDNA 6230400D17 gene	Chr14: 20.687240	8.58765	34.1	Chr1: 172.212187	0.702206	16	0.00167375	0	0	1
A_30_P01017865			AgG3MoGE_A_30_P01017865	Agilent SurePrint G3 Mouse GE probe set A_30_P01017865	Chr6: 112.608711	11.43	21.4	Chr6: 7.731905	0.701471	16	0.00170387	0	0	1
A_55_P2044877			AgG3MoGE_A_55_P2044877	Agilent SurePrint G3 Mouse GE probe set A_55_P2044877	Chr13: 5.855151	5.91114	6.8	Chr2: 94.485349	-0.701471	16	0.00170387	0	0	1
A_55_P1998601	228993	76562	Slc17a9	solute carrier family 17, member 9	Chr2: 180.742201	7.30789	11.1	Chr2: 181.010932	0.700735	16	0.00173442	0	0	1
A_55_P2145474	100038574		Gm10415	predicted gene 10415	Chr6: 126.287993	5.75097	9.1	Chr6: 37.780396	-0.700735	16	0.00173442	0	0	1
A_66_P139310	16834	8411	Cog1	component of oligomeric golgi complex 1	Chr11: 113.662289	11.3356	16.8	Chr15: 90.560257	-0.700735	16	0.00173442	0	0	1
A_30_P01018690			AgG3MoGE_A_30_P01018690	Agilent SurePrint G3 Mouse GE probe set A_30_P01018690	ChrX: 135.913888	7.85551	32.8	Chr1: 172.212187	0.7	16	0.00176542	0	0	1
A_30_P01023358			AgG3MoGE_A_30_P01023358	Agilent SurePrint G3 Mouse GE probe set A_30_P01023358	Chr1: 119.158314	5.86932	13.1	Chr14: 103.556922	0.7	16	0.00176542	0	0	1
A_51_P335859	258973	74217	Olfr1228	olfactory receptor 1228	Chr2: 89.249616	5.70473	8.3	Chr7: 6.752376	-0.7	16	0.00176542	0	0	1
A_52_P985950	666504	90450	Gm8140	predicted gene 8140	Chr15: 76.534680	5.82751	10.8	Chr14: 103.551573	0.7	16	0.00176542	0	0	1
A_55_P2004333	68193	763	Rpl24	ribosomal protein L24	Chr16: 55.970115	12.7834	17.6	Chr1: 171.171850	0.7	16	0.00176542	0	0	1
A_55_P2011981	228598	65064	Ebf4	early B-cell factor 4	Chr2: 130.370299	9.74192	28.9	Chr1: 171.171850	-0.7	16	0.00176542	0	0	1
A_30_P01026558			AgG3MoGE_A_30_P01026558	Agilent SurePrint G3 Mouse GE probe set A_30_P01026558	Chr18: 6.201052	11.0314	29.4	Chr1: 173.532154	0.699265	16	0.00179686	0	0	1
A_51_P115159	70186	8656	Fam162a	family with sequence similarity 162, member A	Chr16: 36.043946	11.2416	166.2	Chr16: 35.171449	0.699265	16	0.00179686	0	0	1
A_51_P116326	228139	1922	P2rx3	purinergic receptor P2X, ligand-gated ion channel, 3	Chr2: 84.998741	7.87016	30.8	ChrX: 102.264073	-0.699265	16	0.00179686	0	0	1
A_51_P173906	68291	5876	Mto1	mitochondrial translation optimization 1 homolog	Chr9: 78.464949	9.68189	12.8	Chr1: 163.311074	-0.699265	16	0.00179686	0	0	1
A_55_P1971174	12480	1337	Cd1d2	CD1d2 antigen	Chr3: 86.989187	8.17557	22	Chr1: 170.535283	-0.699265	16	0.00179686	0	0	1
A_55_P2237188	102596		AI842136	expressed sequence AI842136	ChrUn: 1.000000	5.69054	10.9	Chr6: 122.828909	0.699265	16	0.00179686	0	0	1
A_55_P2090345	434632	81611	BC085271	cDNA sequence BC085271	ChrUn: 1.000000	11.0051	26	Chr1: 173.532154	0.698529	16	0.00182875	0	0	1
A_66_P116771	209018	44592	Vps8	vacuolar protein sorting 8 homolog	Chr16: 21.644429	10.7747	16.4	Chr18: 81.487857	-0.698529	16	0.00182875	0	0	1
A_30_P01023728			AgG3MoGE_A_30_P01023728	Agilent SurePrint G3 Mouse GE probe set A_30_P01023728	Chr1: 164.488029	6.25289	21.9	Chr1: 167.183025	-0.697794	16	0.00186109	0	0	1
A_51_P106952	74213	41468	Rbm26	RNA binding motif protein 26	Chr14: 105.114732	10.0329	34.5	Chr14: 103.556922	0.697794	16	0.00186109	0	0	1
A_52_P106789	67889	12204	Rbm18	RNA binding motif protein 18	Chr2: 36.116085	10.6811	39	Chr1: 171.171850	0.697794	16	0.00186109	0	0	1
A_55_P2112947	27058	37737	Srp9	signal recognition particle 9	Chr1: 182.131819	10.8197	83.2	Chr1: 179.861787	0.697794	16	0.00186109	0	0	1
A_30_P01017985			AgG3MoGE_A_30_P01017985	Agilent SurePrint G3 Mouse GE probe set A_30_P01017985	Chr17: 72.986811	5.64038	14.2	Chr8: 111.634875	0.697059	16	0.00189389	0	0	1
A_55_P2143159	17283	7418	Men1	multiple endocrine neoplasia 1	Chr19: 6.340689	10.9839	22.7	Chr1: 173.532154	-0.697059	16	0.00189389	0	0	1
A_55_P2157507			AgG3MoGE_A_55_P2157507	Agilent SurePrint G3 Mouse GE probe set A_55_P2157507	Chr19: 18.681236	8.24935	18.7	Chr19: 14.884443	0.697059	16	0.00189389	0	0	1
A_55_P2363050	106982		AU018823	expressed sequence AU018823	Chr18: 14.070391	5.62878	5.6	Chr7: 24.937916	0.696836	16	0.00190392	0	0	1
A_30_P01020768			AgG3MoGE_A_30_P01020768	Agilent SurePrint G3 Mouse GE probe set A_30_P01020768	Chr14: 99.331178	5.96689	13.5	Chr17: 27.451465	0.696324	16	0.00192715	0	0	1
A_30_P01021070			AgG3MoGE_A_30_P01021070	Agilent SurePrint G3 Mouse GE probe set A_30_P01021070	Chr5: 35.634394	9.91157	17.9	Chr1: 177.554833	-0.696324	16	0.00192715	0	0	1
A_30_P01026300			AgG3MoGE_A_30_P01026300	Agilent SurePrint G3 Mouse GE probe set A_30_P01026300	Chr4: 114.959398	9.49549	51.6	Chr4: 109.157142	0.696324	16	0.00192715	0	0	1
A_30_P01028773			AgG3MoGE_A_30_P01028773	Agilent SurePrint G3 Mouse GE probe set A_30_P01028773	ChrX: 108.886528	8.40778	11.8	Chr18: 81.487857	0.696324	16	0.00192715	0	0	1
A_30_P01030210			AgG3MoGE_A_30_P01030210	Agilent SurePrint G3 Mouse GE probe set A_30_P01030210	Chr6: 121.108268	6.90108	10.2	Chr13: 7.000000	0.696324	16	0.00192715	0	0	1
A_30_P01033208			AgG3MoGE_A_30_P01033208	Agilent SurePrint G3 Mouse GE probe set A_30_P01033208	Chr8: 111.448748	7.06457	10.5	Chr4: 58.336002	-0.696324	16	0.00192715	0	0	1
A_52_P114620	234683	23475	Elmo3	engulfment and cell motility 3 (ced-12 homolog)	Chr8: 105.309908	9.17446	17.9	Chr1: 171.039789	-0.696324	16	0.00192715	0	0	1
A_52_P15490	58998	9162	Pvrl3	poliovirus receptor-related 3	Chr16: 46.454664	8.93005	12.5	Chr5: 132.043948	-0.696324	16	0.00192715	0	0	1
A_52_P163021	216227	13584	Slc17a8	solute carrier family 17 (sodium-dependent inorganic phosphate cotransporter), member 8	Chr10: 89.574885	7.61586	11.8	Chr18: 69.083226	0.696324	16	0.00192715	0	0	1
A_52_P58990	266620	45166	Defb36	defensin beta 36	Chr2: 152.604522	6.74643	12.6	Chr9: 30.761869	-0.696324	16	0.00192715	0	0	1
A_55_P1982543			AgG3MoGE_A_55_P1982543	Agilent SurePrint G3 Mouse GE probe set A_55_P1982543	ChrUn: 1.000000	5.90176	8	Chr4: 107.480946	0.696324	16	0.00192715	0	0	1
A_55_P2249536	98415	23377	Nucks1	nuclear casein kinase and cyclin-dependent kinase substrate 1	Chr1: 131.932058	10.4006	30.8	Chr1: 172.212187	0.696324	16	0.00192715	0	0	1
A_55_P2340448	402735		B230114P17Rik	RIKEN cDNA B230114P17 gene	Chr10: 106.933548	8.48416	22	Chr10: 105.581332	0.696324	16	0.00192715	0	0	1
A_66_P130703	23859	1046	Dlg2	discs, large homolog 2 (postsynaptic density protein 93 kD, chapsyn 110)	Chr7: 90.522727	5.67949	9.5	Chr17: 83.231672	0.696315	16	0.00192752	0	0	1
A_55_P2288499	71285		4933430H16Rik	RIKEN cDNA 4933430H16 gene	Chr7: 82.937960	5.75903	7.3	Chr5: 110.582881	0.695588	16	0.00196088	0	0	1
A_51_P176474	76484	45138	Kndc1	kinase non-catalytic C-lobe domain (KIND) containing 1	Chr7: 139.941323	11.2975	10.9	Chr3: 143.596768	-0.694853	16	0.00199509	0	0	1
A_51_P199608	319953	8174	Ttll1	tubulin tyrosine ligase-like 1	Chr15: 83.484025	10.4243	14.9	Chr1: 173.532154	-0.694853	16	0.00199509	0	0	1
A_51_P334174	212541	68068	Rho	rhodopsin	Chr6: 115.938497	5.94284	12.2	Chr1: 153.914763	-0.694853	16	0.00199509	0	0	1
A_51_P335094	78796	14632	Zcchc4	zinc finger, CCHC domain containing 4	Chr5: 52.824106	8.62065	10.9	Chr3: 147.431016	-0.694853	16	0.00199509	0	0	1
A_51_P407879	212483	10399	Fam193b	family with sequence similarity 193, member B	Chr13: 55.539319	10.6485	17.8	Chr1: 171.171850	-0.694853	16	0.00199509	0	0	1
A_52_P156158	17713	6992	Grpel1	GrpE-like 1, mitochondrial	Chr5: 36.473168	8.28446	21.4	Chr5: 36.859169	0.694853	16	0.00199509	0	0	1
A_55_P2012572	320840	41447	Negr1	neuronal growth regulator 1	Chr3: 157.316313	10.6199	12.7	Chr1: 107.475935	0.694853	16	0.00199509	0	0	1
A_55_P2017038	12417	40583	Cbx3	chromobox homolog 3 (heterochromatin protein 1 gamma)	Chr6: 51.481758	11.4905	11.6	Chr1: 173.532154	0.694853	16	0.00199509	0	0	1
A_30_P01025242			AgG3MoGE_A_30_P01025242	Agilent SurePrint G3 Mouse GE probe set A_30_P01025242	Chr13: 23.425486	5.7853	13.4	ChrX: 130.947422	0.694118	16	0.00202977	0	0	1
A_55_P2030458			AgG3MoGE_A_55_P2030458	Agilent SurePrint G3 Mouse GE probe set A_55_P2030458	Chr7: 32.020196	5.7883	4	Chr9: 27.578739	0.694118	16	0.00202977	0	0	1
A_55_P2111770	67455	23571	Klhl13	kelch-like 13	ChrX: 23.219273	11.3502	12.3	Chr2: 102.735105	0.694118	16	0.00202977	0	0	1
A_30_P01026174			AgG3MoGE_A_30_P01026174	Agilent SurePrint G3 Mouse GE probe set A_30_P01026174	Chr5: 20.953163	8.0437	15.7	Chr5: 20.905589	0.693382	16	0.00206494	0	0	1
A_55_P1973941	20539	55759	Slc7a5	solute carrier family 7 (amino acid transporter light chain, L system), member 5	Chr8: 121.881236	9.37316	18.8	Chr1: 173.532154	0.693382	16	0.00206494	0	0	1
A_55_P1974452	72699	56785	Lime1	Lck interacting transmembrane adaptor 1	Chr2: 181.383490	11.2188	30.1	Chr1: 173.532154	-0.693382	16	0.00206494	0	0	1
A_55_P2002430	100041779		Gm3509	predicted gene 3509	Chr13: 39.463227	5.73265	9.7	Chr5: 4.322812	0.693382	16	0.00206494	0	0	1
A_55_P2061448			AgG3MoGE_A_55_P2061448	Agilent SurePrint G3 Mouse GE probe set A_55_P2061448	Chr2: 113.832223	5.91754	13.4	Chr9: 107.639250	-0.693382	16	0.00206494	0	0	1
A_55_P2062617	216976	79669	BC030499	cDNA sequence BC030499	Chr11: 78.295136	9.64219	71.7	Chr1: 172.212187	-0.693382	16	0.00206494	0	0	1
A_55_P2066329	66999	11873	Med28	mediator of RNA polymerase II transcription, subunit 28 homolog	Chr5: 45.529225	8.77224	11.8	Chr1: 172.212187	0.693382	16	0.00206494	0	0	1
A_55_P2139107	19346	55697	Rab6	RAB6, member RAS oncogene family	Chr7: 100.641549	10.501	41.9	Chr1: 172.212187	0.693382	16	0.00206494	0	0	1
A_30_P01019713			AgG3MoGE_A_30_P01019713	Agilent SurePrint G3 Mouse GE probe set A_30_P01019713	Chr14: 64.588720	9.14119	20.7	Chr1: 171.039789	-0.692647	16	0.00210059	0	0	1
A_55_P2006762	66882	41651	Bzw1	basic leucine zipper and W2 domains 1	Chr1: 58.406450	10.7338	26.5	Chr1: 32.311260	0.692647	16	0.00210059	0	0	1
A_65_P05152	399558	8291	Flrt2	fibronectin leucine rich transmembrane protein 2	Chr12: 95.784616	9.27562	13.4	Chr15: 76.714659	0.692647	16	0.00210059	0	0	1
A_52_P424767	19646	21153	Rbbp4	retinoblastoma binding protein 4	Chr4: 129.307379	8.96173	17.7	Chr1: 173.532154	0.691912	16	0.00213673	0	0	1
A_55_P2088780	73626	117995	1810009J06Rik	RIKEN cDNA 1810009J06 gene	Chr6: 40.964769	5.74603	9.4	Chr4: 131.999242	0.691912	16	0.00213673	0	0	1
A_55_P2099466			AgG3MoGE_A_55_P2099466	Agilent SurePrint G3 Mouse GE probe set A_55_P2099466	Chr1: 33.240558	6.0057	19.1	Chr8: 118.706896	-0.691912	16	0.00213673	0	0	1
A_55_P2133840	20469	7940	Sipa1	signal-induced proliferation associated gene 1	Chr19: 5.651216	10.5373	11.8	Chr10: 102.375391	-0.691912	16	0.00213673	0	0	1
A_55_P2451183	18607	37643	Pdpk1	3-phosphoinositide dependent protein kinase 1	Chr17: 24.074097	10.5867	9.8	Chr9: 123.928903	0.691912	16	0.00213673	0	0	1
A_30_P01018326			AgG3MoGE_A_30_P01018326	Agilent SurePrint G3 Mouse GE probe set A_30_P01018326	Chr14: 64.814584	7.60335	8.6	Chr1: 93.673177	-0.691176	16	0.00217338	0	0	1
A_30_P01029426			AgG3MoGE_A_30_P01029426	Agilent SurePrint G3 Mouse GE probe set A_30_P01029426	ChrX: 50.631180	5.66086	6.7	Chr8: 95.712996	0.691176	16	0.00217338	0	0	1
A_51_P144157			AgG3MoGE_A_51_P144157	Agilent SurePrint G3 Mouse GE probe set A_51_P144157	Chr16: 23.223515	5.73849	8	Chr14: 46.563690	0.690441	16	0.00221052	0	0	1
A_51_P188126	227960	22702	Gca	grancalcin	Chr2: 62.693555	8.698	20	Chr11: 50.874324	0.690441	16	0.00221052	0	0	1
A_52_P27103	66147	9168	Necap2	NECAP endocytosis associated 2	Chr4: 141.067004	9.37605	37.8	Chr4: 140.799611	-0.690441	16	0.00221052	0	0	1
A_52_P517224	433766	41878	Trim63	tripartite motif-containing 63	Chr4: 134.329110	6.97503	10.7	Chr8: 120.516856	0.690441	16	0.00221052	0	0	1
A_55_P1953322	629754	77391	Wfdc9	WAP four-disulfide core domain 9	Chr2: 164.649631	5.80797	7.7	Chr7: 68.586905	0.690441	16	0.00221052	0	0	1
A_55_P1970887	384220	104825	Vmn2r16	vomeronasal 2, receptor 16	Chr5: 109.364393	7.35327	24.9	Chr1: 172.212187	-0.690441	16	0.00221052	0	0	1
A_55_P2168281			AgG3MoGE_A_55_P2168281	Agilent SurePrint G3 Mouse GE probe set A_55_P2168281	Chr6: 130.091526	5.74219	11.5	Chr9: 94.741843	-0.690441	16	0.00221052	0	0	1
A_30_P01025726			AgG3MoGE_A_30_P01025726	Agilent SurePrint G3 Mouse GE probe set A_30_P01025726	Chr10: 33.989937	9.74073	13.6	Chr6: 99.716594	0.689706	16	0.00224817	0	0	1
A_55_P2254968	101923		BB212172	expressed sequence BB212172	Chr7: 127.861036	9.68535	12.3	Chr16: 3.500000	-0.689706	16	0.00224817	0	0	1
A_66_P140265	100036518	110880	Vmn1r223	vomeronasal 1 receptor 223	Chr13: 23.249875	5.64895	7.3	Chr13: 25.995669	0.689478	16	0.00225996	0	0	1
A_51_P116581	54638	8515	Ccdc22	coiled-coil domain containing 22	ChrX: 7.593862	10.8851	13.5	Chr1: 183.171725	-0.688971	16	0.00228633	0	0	1
A_55_P2029370	269019	65357	Stk32a	serine/threonine kinase 32A	Chr18: 43.317350	9.36327	16.7	Chr10: 102.115020	0.688971	16	0.00228633	0	0	1
A_55_P2109599			AgG3MoGE_A_55_P2109599	Agilent SurePrint G3 Mouse GE probe set A_55_P2109599	Chr1: 25.012700	10.4208	14.8	Chr17: 27.451465	0.688971	16	0.00228633	0	0	1
A_55_P2143311	216134	2731	Pdxk	pyridoxal (pyridoxine, vitamin B6) kinase	Chr10: 78.440626	9.73808	9.3	Chr9: 29.939029	0.688971	16	0.00228633	0	0	1
A_55_P2174632	19989	121496	Rpl7	ribosomal protein L7	Chr1: 16.101357	12.8346	14.7	Chr1: 173.532154	0.688971	16	0.00228633	0	0	1
A_66_P135147	666529		Gm8149	predicted gene 8149	Chr7: 98.899265	5.86714	12.6	Chr1: 167.183025	-0.688742	16	0.00229831	0	0	1
A_52_P500274	18213	49183	Ntrk3	neurotrophic tyrosine kinase, receptor, type 3	Chr7: 78.301022	10.6461	19.2	Chr1: 171.039789	-0.688235	16	0.00232502	0	0	1
A_55_P1982643	259012	79679	Olfr1052	olfactory receptor 1052	Chr2: 86.298662	5.75373	7.1	Chr5: 108.213560	0.688235	16	0.00232502	0	0	1
A_55_P2011802	18604	68265	Pdk2	pyruvate dehydrogenase kinase, isoenzyme 2	Chr11: 95.026355	10.8646	18.5	Chr7: 91.080527	-0.688235	16	0.00232502	0	0	1
A_55_P2025103	54198	36144	Snx3	sorting nexin 3	Chr10: 42.534728	11.0485	9.8	Chr8: 120.516856	-0.688235	16	0.00232502	0	0	1
A_52_P562158			AgG3MoGE_A_52_P562158	Agilent SurePrint G3 Mouse GE probe set A_52_P562158	Chr12: 115.834042	5.75168	8.3	Chr7: 24.937916	0.688006	16	0.00233718	0	0	1
A_30_P01031665			AgG3MoGE_A_30_P01031665	Agilent SurePrint G3 Mouse GE probe set A_30_P01031665	Chr8: 18.589885	5.88914	10.4	Chr18: 80.676397	-0.6875	16	0.00236422	0	0	1
A_51_P466875	66711	6438	Sbds	Shwachman-Bodian-Diamond syndrome homolog (human)	Chr5: 130.245842	11.0983	20.1	Chr1: 172.212187	0.6875	16	0.00236422	0	0	1
A_51_P516148	22066	22955	Trpc4	transient receptor potential cation channel, subfamily C, member 4	Chr3: 54.318165	9.01184	10.1	Chr6: 87.135128	-0.6875	16	0.00236422	0	0	1
A_55_P2010376	268934	20230	Grm4	glutamate receptor, metabotropic 4	Chr17: 27.422404	7.77495	19.9	Chr17: 27.848225	0.6875	16	0.00236422	0	0	1
A_55_P2042505	268747	74564	Lrrc16b	leucine rich repeat containing 16B	Chr14: 55.504539	9.65876	18.3	Chr1: 145.165322	-0.6875	16	0.00236422	0	0	1
A_55_P2049072			AgG3MoGE_A_55_P2049072	Agilent SurePrint G3 Mouse GE probe set A_55_P2049072	Chr11: 77.107418	11.6873	41.9	Chr4: 63.019978	0.6875	16	0.00236422	0	0	1
A_55_P2049369	258840	37005	Olfr1097	olfactory receptor 1097	Chr2: 86.890293	5.77527	9.9	Chr17: 27.451465	0.6875	16	0.00236422	0	0	1
A_52_P187023	320769	71226	Prdx6-ps1	peroxiredoxin 6, pseudogene 1	Chr2: 80.295138	5.69103	5.9	Chr4: 124.385897	0.686765	16	0.00240395	0	0	1
A_55_P2197693	73465		1700048B10Rik	RIKEN cDNA 1700048B10 gene	Chr13: 50.913987	5.80368	15	Chr9: 29.939029	0.686765	16	0.00240395	0	0	1
A_30_P01033505			AgG3MoGE_A_30_P01033505	Agilent SurePrint G3 Mouse GE probe set A_30_P01033505	Chr2: 150.193777	5.68392	8.5	Chr4: 138.212486	0.686534	16	0.0024165	0	0	1
A_30_P01027551			AgG3MoGE_A_30_P01027551	Agilent SurePrint G3 Mouse GE probe set A_30_P01027551	Chr3: 100.565172	6.03073	5.9	Chr6: 16.783343	0.686029	16	0.00244421	0	0	1
A_52_P323797	230405	18534	Ifne	interferon epsilon	Chr4: 88.879722	5.7343	12.2	Chr7: 143.090958	-0.686029	16	0.00244421	0	0	1
A_55_P1961567	66090	116010	Ypel3	yippee-like 3	Chr7: 126.780322	12.3925	18.1	Chr1: 171.039789	-0.686029	16	0.00244421	0	0	1
A_55_P2111870	66049	11605	Rogdi	rogdi homolog	Chr16: 5.010072	10.7691	17.1	Chr1: 172.212187	-0.685799	16	0.00245697	0	0	1
A_30_P01025403			AgG3MoGE_A_30_P01025403	Agilent SurePrint G3 Mouse GE probe set A_30_P01025403	Chr2: 71.737816	5.84554	11.1	Chr12: 54.192524	-0.685294	16	0.00248502	0	0	1
A_30_P01017527			AgG3MoGE_A_30_P01017527	Agilent SurePrint G3 Mouse GE probe set A_30_P01017527	Chr4: 3.508078	5.88519	16.6	Chr9: 27.000000	-0.684559	16	0.00252636	0	0	1
A_55_P1977431	12424	583	Cck	cholecystokinin	Chr9: 121.489825	12.1953	19.6	Chr1: 172.212187	-0.684559	16	0.00252636	0	0	1
A_55_P1990398	625580	113703	Vmn2r48	vomeronasal 2, receptor 48	Chr7: 9.940772	7.63446	19.3	Chr2: 81.919635	-0.684559	16	0.00252636	0	0	1
A_55_P2145942	77040	41786	Atg16l1	autophagy-related 16-like 1	Chr1: 87.791857	10.1243	12.3	Chr1: 170.535283	-0.684559	16	0.00252636	0	0	1
A_55_P2165489	100038416		Gm10643	predicted gene 10643	Chr8: 84.064177	7.81962	13.7	Chr9: 29.939029	0.684559	16	0.00252636	0	0	1
A_30_P01029901			AgG3MoGE_A_30_P01029901	Agilent SurePrint G3 Mouse GE probe set A_30_P01029901	Chr15: 59.150397	5.82705	9.4	Chr5: 118.916969	0.683824	16	0.00256825	0	0	1
A_52_P819156			AgG3MoGE_A_52_P819156	Agilent SurePrint G3 Mouse GE probe set A_52_P819156	Chr4: 99.296378	8.29768	57.6	Chr4: 96.668598	-0.683824	16	0.00256825	0	0	1
A_55_P1963767	230103	2970	Npr2	natriuretic peptide receptor 2	Chr4: 43.651163	10.6538	16.1	Chr14: 105.228483	-0.683824	16	0.00256825	0	0	1
A_30_P01022606			AgG3MoGE_A_30_P01022606	Agilent SurePrint G3 Mouse GE probe set A_30_P01022606	Chr14: 61.682267	6.8373	7.6	ChrX: 166.339421	0.683088	16	0.0026107	0	0	1
A_51_P396570	26432	22681	Plod2	procollagen lysine, 2-oxoglutarate 5-dioxygenase 2	Chr9: 92.607645	9.04195	21.3	Chr10: 102.115020	0.683088	16	0.0026107	0	0	1
A_55_P1952779	319618	51881	Dcp1b	DCP1 decapping enzyme homolog b	Chr6: 119.220135	10.3345	19.8	Chr6: 119.225696	-0.683088	16	0.0026107	0	0	1
A_55_P1973238	16706	8410	Ksr1	kinase suppressor of ras 1	Chr11: 79.014801	8.57276	12.1	Chr18: 59.481622	-0.683088	16	0.0026107	0	0	1
A_55_P2069832	67763	55687	Prpsap1	phosphoribosyl pyrophosphate synthetase-associated protein 1	Chr11: 116.470845	11.969	26.7	Chr1: 170.535283	-0.683088	16	0.0026107	0	0	1
A_55_P2083028	382769	83744	Gm5196	chromobox homolog 3 pseudogene	Chr5: 151.281498	11.0586	10	Chr14: 106.617342	0.683088	16	0.0026107	0	0	1
A_55_P2180173	100043061	104166	Gm4201	predicted gene 4201	Chr7: 20.575815	5.75678	8.6	ChrX: 36.941251	-0.683088	16	0.0026107	0	0	1
A_55_P2305525	97654		C81189	expressed sequence C81189	Chr10: 95.559775	9.30892	8.9	Chr11: 121.250753	0.682353	16	0.00265371	0	0	1
A_30_P01018629			AgG3MoGE_A_30_P01018629	Agilent SurePrint G3 Mouse GE probe set A_30_P01018629	Chr18: 6.201673	10.8962	15.7	Chr1: 177.945953	0.681618	16	0.00269727	0	0	1
A_30_P01025681			AgG3MoGE_A_30_P01025681	Agilent SurePrint G3 Mouse GE probe set A_30_P01025681	Chr5: 119.829219	5.85389	11.6	Chr16: 13.725633	0.681618	16	0.00269727	0	0	1
A_30_P01026734			AgG3MoGE_A_30_P01026734	Agilent SurePrint G3 Mouse GE probe set A_30_P01026734	Chr8: 105.630106	7.65219	13.5	Chr18: 79.268785	0.681618	16	0.00269727	0	0	1
A_30_P01027352			AgG3MoGE_A_30_P01027352	Agilent SurePrint G3 Mouse GE probe set A_30_P01027352	Chr18: 6.202097	8.34954	21.1	Chr1: 177.554833	0.681618	16	0.00269727	0	0	1
A_30_P01030326			AgG3MoGE_A_30_P01030326	Agilent SurePrint G3 Mouse GE probe set A_30_P01030326	Chr1: 181.212592	6.61	14.5	Chr1: 186.016003	0.681618	16	0.00269727	0	0	1
A_30_P01031307			AgG3MoGE_A_30_P01031307	Agilent SurePrint G3 Mouse GE probe set A_30_P01031307	Chr14: 115.046510	6.90314	12	Chr2: 134.412239	0.681618	16	0.00269727	0	0	1
A_51_P166339	11567	38200	Avil	advillin (actin regulatory protein)	Chr10: 127.016485	7.16857	14.5	Chr5: 126.383964	0.681618	16	0.00269727	0	0	1
A_51_P187814	66780	12034	4933436I01Rik	RIKEN cDNA 4933436I01 gene	ChrX: 67.919954	5.755	6	Chr4: 57.500003	0.681618	16	0.00269727	0	0	1
A_51_P264527	56279	10516	Fam69b	family with sequence similarity 69, member B	Chr2: 26.635951	11.0748	10	Chr15: 10.801543	-0.681618	16	0.00269727	0	0	1
A_51_P338485	104776	4082	Aldh6a1	aldehyde dehydrogenase family 6, subfamily A1	Chr12: 84.430885	11.17	13	Chr18: 65.174965	0.681618	16	0.00269727	0	0	1
A_52_P523480	19724	2189	Rfx1	regulatory factor X, 1 (influences HLA class II expression)	Chr8: 84.096793	9.68746	12.4	Chr8: 76.012100	-0.681618	16	0.00269727	0	0	1
A_55_P1954965	18148	81697	Npm1	nucleophosmin 1	Chr11: 33.156689	12.0876	32.1	Chr1: 172.212187	0.681618	16	0.00269727	0	0	1
A_55_P2086323	408061		BC051408	cDNA sequence BC051408	Chr18: 28.726784	8.22216	22.7	Chr19: 15.562098	0.681618	16	0.00269727	0	0	1
A_55_P2229351	100038641		Gm10452	predicted gene 10452	ChrX: 108.737050	8.21614	9.5	Chr12: 75.329903	0.681618	16	0.00269727	0	0	1
A_30_P01029509			AgG3MoGE_A_30_P01029509	Agilent SurePrint G3 Mouse GE probe set A_30_P01029509	Chr8: 36.549781	5.70957	10.1	Chr10: 28.142290	0.680147	16	0.00278613	0	0	1
A_51_P215489	224674	70486	Slc37a1	solute carrier family 37 (glycerol-3-phosphate transporter), member 1	Chr17: 31.350290	8.85965	22.3	Chr1: 171.039789	-0.680147	16	0.00278613	0	0	1
A_51_P273684	74185	129	Gbe1	glucan (1,4-alpha-), branching enzyme 1	Chr16: 70.569595	10.1729	25	Chr10: 122.930754	0.680147	16	0.00278613	0	0	1
A_51_P501844	232174	23179	Cyp26b1	cytochrome P450, family 26, subfamily b, polypeptide 1	Chr6: 84.571958	10.6365	18.4	Chr10: 102.115020	0.680147	16	0.00278613	0	0	1
A_52_P543660	52023	4628	Pibf1	progesterone immunomodulatory binding factor 1	Chr14: 99.180347	6.3793	20	Chr14: 99.740679	-0.680147	16	0.00278613	0	0	1
A_55_P1986660	99152	8359	Anapc2	anaphase promoting complex subunit 2	Chr2: 25.285541	11.964	17.1	Chr2: 24.675164	-0.680147	16	0.00278613	0	0	1
A_55_P2078365	71729	2195	Rgs12	regulator of G-protein signaling 12	Chr5: 35.033487	7.79246	82.4	Chr5: 30.995858	0.680147	16	0.00278613	0	0	1
A_55_P2139625	235459	3304	Gtf2a2	general transcription factor II A, 2	Chr9: 70.019414	9.69057	20.4	Chr1: 160.241233	0.680147	16	0.00278613	0	0	1
A_51_P124089	56055	10420	Gtpbp2	GTP binding protein 2	Chr17: 46.168802	10.1559	13.3	Chr15: 10.801543	-0.679912	16	0.00280055	0	0	1
A_51_P173212	228983	77324	Osbpl2	oxysterol binding protein-like 2	Chr2: 180.162380	11.2026	9.7	Chr3: 113.034138	-0.679412	16	0.00283142	0	0	1
A_30_P01029161			AgG3MoGE_A_30_P01029161	Agilent SurePrint G3 Mouse GE probe set A_30_P01029161	Chr14: 65.111062	5.88873	9.2	Chr8: 118.706896	0.678676	16	0.0028773	0	0	1
A_30_P01030145			AgG3MoGE_A_30_P01030145	Agilent SurePrint G3 Mouse GE probe set A_30_P01030145	Chr4: 82.513318	7.39357	13.7	Chr18: 80.000000	0.678676	16	0.0028773	0	0	1
A_51_P215374	229706	27775	Slc6a17	solute carrier family 6 (neurotransmitter transporter), member 17	Chr3: 107.467843	10.703	12.5	Chr3: 51.723116	-0.678676	16	0.0028773	0	0	1
A_55_P1954907	269261		Rpl12	ribosomal protein L12	Chr2: 32.963562	12.8098	14.7	Chr1: 171.171850	0.678676	16	0.0028773	0	0	1
A_55_P1956093			AgG3MoGE_A_55_P1956093	Agilent SurePrint G3 Mouse GE probe set A_55_P1956093	Chr17: 36.080081	5.96922	21.9	Chr17: 31.931354	-0.678676	16	0.0028773	0	0	1
A_55_P1980951	68618	12274	CXorf40b	human chromosome X open reading frame 40B	ChrX: 70.389356	10.8317	12.6	Chr1: 172.212187	0.678676	16	0.0028773	0	0	1
A_55_P2015541	53417	9646	Hif3a	hypoxia inducible factor 3, alpha subunit	Chr7: 17.031506	9.00695	15.7	Chr9: 14.594261	0.678676	16	0.0028773	0	0	1
A_55_P2106058	100169874		Gm11110	predicted gene 11110	Chr17: 57.092035	8.09008	14.9	Chr2: 165.782729	-0.678676	16	0.0028773	0	0	1
A_55_P2331709	320379		D630028G08Rik	RIKEN cDNA D630028G08 gene	Chr10: 64.020301	7.88138	14.4	Chr19: 3.117753	0.678676	16	0.0028773	0	0	1
A_30_P01025519			AgG3MoGE_A_30_P01025519	Agilent SurePrint G3 Mouse GE probe set A_30_P01025519	Chr13: 51.155378	7.1367	7.2	Chr5: 125.696484	-0.67844	16	0.00289217	0	0	1
A_66_P119869	16429	111044	Itln1	intelectin 1 (galactofuranose binding)	Chr1: 171.518151	5.90076	16.4	Chr1: 171.171850	-0.67844	16	0.00289217	0	0	1
A_52_P625431	77134	74582	Hnrnpa0	heterogeneous nuclear ribonucleoprotein A0	Chr13: 58.127881	10.4246	10.7	Chr1: 179.861787	0.677941	16	0.00292377	0	0	1
A_55_P1960837	56086	55707	Set	SET nuclear oncogene	Chr7: 29.798251	11.7866	56.3	Chr1: 173.532154	0.677941	16	0.00292377	0	0	1
A_55_P2061061	56086	55707	Set	SET nuclear oncogene	Chr2: 30.070924	11.5591	48.5	Chr1: 172.212187	0.677941	16	0.00292377	0	0	1
A_55_P2313033	19263	2125	Ptprb	protein tyrosine phosphatase, receptor type, B	Chr10: 116.387124	9.27719	13.1	Chr5: 116.554523	0.677941	16	0.00292377	0	0	1
A_52_P463346	26943	38230	Serinc3	serine incorporator 3	Chr2: 163.623350	10.354	11.9	Chr3: 145.846843	0.677206	16	0.00297084	0	0	1
A_52_P563340	66487		2010107H07Rik	RIKEN cDNA 2010107H07 gene	Chr14: 31.124558	10.6715	16.8	Chr1: 173.532154	0.677206	16	0.00297084	0	0	1
A_55_P1984366	71891	12794	Cdadc1	cytidine and dCMP deaminase domain containing 1	Chr14: 59.573649	10.5399	30.4	Chr1: 173.532154	-0.677206	16	0.00297084	0	0	1
A_30_P01021213			AgG3MoGE_A_30_P01021213	Agilent SurePrint G3 Mouse GE probe set A_30_P01021213	Chr7: 127.666337	5.74805	9.3	Chr4: 40.731591	0.676471	16	0.0030185	0	0	1
A_30_P01029165			AgG3MoGE_A_30_P01029165	Agilent SurePrint G3 Mouse GE probe set A_30_P01029165	Chr7: 64.077113	6.02719	7.5	Chr5: 29.052224	-0.676471	16	0.0030185	0	0	1
A_52_P243391	20355	3147	Sema4f	sema domain, immunoglobulin domain (Ig), TM domain, and short cytoplasmic domain	Chr6: 82.912394	9.98054	8.7	Chr5: 13.907252	-0.676471	16	0.0030185	0	0	1
A_55_P2110335	258068	79368	Olfr804	olfactory receptor 804	Chr10: 129.705758	5.89532	7.4	Chr9: 21.613311	-0.676471	16	0.0030185	0	0	1
A_30_P01021955			AgG3MoGE_A_30_P01021955	Agilent SurePrint G3 Mouse GE probe set A_30_P01021955	Chr4: 115.967146	7.65151	39.7	Chr4: 120.243799	0.675735	16	0.00306678	0	0	1
A_51_P404077	57265	20377	Fzd2	frizzled homolog 2	Chr11: 102.606299	9.97559	14.9	Chr9: 21.613311	0.675735	16	0.00306678	0	0	1
A_55_P1981775	14294	40605	Fpr3	formyl peptide receptor 3	Chr17: 18.047839	11.7648	44.3	Chr1: 173.532154	-0.675735	16	0.00306678	0	0	1
A_55_P2040121	321022	75069	Cdv3	carnitine deficiency-associated gene expressed in ventricle 3	Chr9: 103.356341	10.0659	13	Chr10: 86.258867	0.675735	16	0.00306678	0	0	1
A_55_P2140626	75869	101695	Arl5b	ADP-ribosylation factor-like 5B	Chr2: 15.079095	9.80216	15.1	Chr10: 96.421706	0.675735	16	0.00306678	0	0	1
A_55_P2188862	77469		C030034E14Rik	RIKEN cDNA C030034E14 gene	ChrX: 103.017210	7.43432	21.4	Chr1: 172.212187	0.675735	16	0.00306678	0	0	1
A_55_P2307967	75223		4930528D03Rik	RIKEN cDNA 4930528D03 gene	Chr13: 59.735147	5.82689	7.6	Chr2: 149.665877	0.675497	16	0.00308257	0	0	1
A_51_P114274	71276	52351	Ccdc57	coiled-coil domain containing 57	Chr11: 120.826855	9.29143	20.3	Chr1: 170.535283	-0.675	16	0.00311567	0	0	1
A_52_P276955	13837	21083	Epha3	Eph receptor A3	Chr16: 63.545329	7.72124	8.5	Chr13: 54.424103	0.675	16	0.00311567	0	0	1
A_52_P432780	28028	32436	Mrpl50	mitochondrial ribosomal protein L50	Chr4: 49.514217	8.82122	36.4	Chr1: 172.212187	0.675	16	0.00311567	0	0	1
A_52_P497188	546336	734	Prrg1	proline rich Gla (G-carboxyglutamic acid) 1	ChrX: 78.449958	9.73811	18.3	Chr1: 153.914763	0.675	16	0.00311567	0	0	1
A_55_P2050128			AgG3MoGE_A_55_P2050128	Agilent SurePrint G3 Mouse GE probe set A_55_P2050128	Chr4: 148.584727	6.11654	10.3	Chr7: 39.746852	-0.675	16	0.00311567	0	0	1
A_55_P2138475	258812	45048	Olfr923	olfactory receptor 923	Chr9: 38.828577	5.66489	8.9	Chr4: 151.358186	0.675	16	0.00311567	0	0	1
A_30_P01020374			AgG3MoGE_A_30_P01020374	Agilent SurePrint G3 Mouse GE probe set A_30_P01020374	Chr8: 109.245477	8.35295	13	Chr4: 109.157142	0.674265	16	0.00316518	0	0	1
A_30_P01029971			AgG3MoGE_A_30_P01029971	Agilent SurePrint G3 Mouse GE probe set A_30_P01029971	ChrX: 135.913163	7.08041	19.1	Chr1: 171.171850	0.674265	16	0.00316518	0	0	1
A_52_P670263	21788	4579	Tfpi	tissue factor pathway inhibitor	Chr2: 84.440865	8.23384	9.2	Chr2: 83.233208	0.674265	16	0.00316518	0	0	1
A_55_P1955239	20104	85949	Rps6	ribosomal protein S6 (40S)	Chr4: 86.855963	12.4811	12.3	Chr1: 173.532154	0.674265	16	0.00316518	0	0	1
A_55_P1987156	12922	55612	Crhr2	corticotropin releasing hormone receptor 2	Chr6: 55.090049	9.07827	22.6	Chr1: 173.532154	-0.674265	16	0.00316518	0	0	1
A_55_P1993463			AgG3MoGE_A_55_P1993463	Agilent SurePrint G3 Mouse GE probe set A_55_P1993463	ChrUn: 1.000000	8.0517	18.7	Chr14: 99.740679	-0.674265	16	0.00316518	0	0	1
A_55_P2002309	227733	45457	Pip5kl1	phosphatidylinositol-4-phosphate 5-kinase-like 1	Chr2: 32.583712	10.7128	27.1	Chr1: 172.212187	-0.674265	16	0.00316518	0	0	1
A_55_P2015312	230500	19952	Efcab7	EF-hand calcium binding domain 7	Chr4: 99.831514	7.67059	51	Chr4: 96.668598	0.674265	16	0.00316518	0	0	1
A_55_P2055257	17161	203	Maoa	monoamine oxidase A	ChrX: 16.687659	9.88468	10.3	Chr1: 171.039789	0.674265	16	0.00316518	0	0	1
A_55_P2098805	269959	18912	Adamtsl3	ADAMTS-like 3	Chr7: 82.612778	6.35992	7.7	Chr5: 39.069280	-0.674265	16	0.00316518	0	0	1
A_55_P2142527	619941		Gm13770	predicted gene 13770	Chr2: 91.523658	9.92159	164.7	Chr8: 79.699210	-0.674265	16	0.00316518	0	0	1
A_55_P2184123	27222	113769	Atp1a4	ATPase, Na+/K+ transporting, alpha 4 polypeptide	Chr1: 172.223513	6.82492	127.3	Chr1: 172.212187	-0.674265	16	0.00316518	0	0	1
A_55_P2329825	105710		BB086117	expressed sequence BB086117	Chr14: 32.407569	9.352	28.6	Chr1: 179.861787	0.674265	16	0.00316518	0	0	1
A_30_P01024838			AgG3MoGE_A_30_P01024838	Agilent SurePrint G3 Mouse GE probe set A_30_P01024838	Chr7: 104.382345	5.66405	10.9	Chr16: 89.510555	0.673529	16	0.00321531	0	0	1
A_66_P124659	226778	49552	Mark1	MAP/microtubule affinity regulating kinase 1	Chr1: 184.898324	9.70962	34	Chr1: 183.171725	-0.673529	16	0.00321531	0	0	1
A_30_P01018691			AgG3MoGE_A_30_P01018691	Agilent SurePrint G3 Mouse GE probe set A_30_P01018691	Chr3: 95.654946	8.07276	32.2	Chr1: 172.212187	0.672794	16	0.00326607	0	0	1
A_52_P399934	13537	3255	Dusp2	dual specificity phosphatase 2	Chr2: 127.338194	8.99368	49.6	Chr2: 125.859597	-0.672794	16	0.00326607	0	0	1
A_55_P1954593	226409	32770	Zranb3	zinc finger, RAN-binding domain containing 3	Chr1: 128.101776	5.77949	6.7	Chr3: 155.086840	0.672794	16	0.00326607	0	0	1
A_55_P2002578	13849	94	Ephx1	epoxide hydrolase 1, microsomal	Chr1: 180.989558	11.1448	59.7	Chr1: 179.861787	0.672794	16	0.00326607	0	0	1
A_55_P2029603	140474	122439	Muc4	mucin 4	Chr16: 32.774810	6.11373	10.8	Chr17: 12.162949	0.672794	16	0.00326607	0	0	1
A_30_P01019496			AgG3MoGE_A_30_P01019496	Agilent SurePrint G3 Mouse GE probe set A_30_P01019496	Chr12: 109.744949	8.99624	15.4	Chr14: 103.551573	-0.672059	16	0.00331747	0	0	1
A_55_P2072000	319263	14180	Pcmtd1	protein-L-isoaspartate (D-aspartate) O-methyltransferase domain containing 1	Chr1: 7.173567	9.88024	22.5	Chr1: 173.532154	0.672059	16	0.00331747	0	0	1
A_30_P01026809			AgG3MoGE_A_30_P01026809	Agilent SurePrint G3 Mouse GE probe set A_30_P01026809	Chr4: 114.959383	9.47443	49.5	Chr4: 109.157142	0.671324	16	0.00336951	0	0	1
A_55_P1964262	75761	40940	Apol7a	apolipoprotein L 7a	Chr15: 77.389037	5.71184	10.3	Chr14: 103.556922	0.671324	16	0.00336951	0	0	1
A_55_P1978521	626578	49178	Gbp10	guanylate-binding protein 10	Chr5: 105.215734	7.87224	13	Chr4: 41.176874	-0.671324	16	0.00336951	0	0	1
A_55_P1999852	77832	12686	Tchp	trichoplein, keratin filament binding	Chr5: 114.722267	9.92062	8.5	Chr1: 20.291558	-0.671324	16	0.00336951	0	0	1
A_55_P2027788	108100	9697	Baiap2	brain-specific angiogenesis inhibitor 1-associated protein 2	Chr11: 119.998642	9.94795	11.4	Chr9: 118.000000	-0.671324	16	0.00336951	0	0	1
A_55_P2135331	14026	56752	Evl	Ena-vasodilator stimulated phosphoprotein	Chr12: 108.688456	12.4904	37.9	Chr1: 173.532154	-0.671324	16	0.00336951	0	0	1
A_30_P01031111			AgG3MoGE_A_30_P01031111	Agilent SurePrint G3 Mouse GE probe set A_30_P01031111	Chr13: 113.724053	5.89522	8.9	Chr11: 99.901726	-0.670588	16	0.00342219	0	0	1
A_51_P333034	66191	41106	Ier3ip1	immediate early response 3 interacting protein 1	Chr18: 76.941381	11.4335	18.5	Chr1: 172.212187	0.670588	16	0.00342219	0	0	1
A_52_P225722	226551	32212	Suco	SUN domain containing ossification factor	Chr1: 161.816481	6.47222	7.8	Chr14: 83.640636	0.670588	16	0.00342219	0	0	1
A_55_P1993522	320661	19716	Kiaa0232	KIAA0232 protein	Chr5: 36.600540	11.1748	57.1	Chr5: 31.237655	0.670588	16	0.00342219	0	0	1
A_55_P2052719	68646	14638	Nadk2	NAD kinase 2, mitochondrial	Chr15: 9.110044	10.317	19.3	Chr18: 75.633145	0.670588	16	0.00342219	0	0	1
A_55_P2062612	216976	79669	BC030499	cDNA sequence BC030499	Chr11: 78.293606	9.49981	48.9	Chr1: 172.212187	-0.670588	16	0.00342219	0	0	1
A_30_P01029874			AgG3MoGE_A_30_P01029874	Agilent SurePrint G3 Mouse GE probe set A_30_P01029874	Chr16: 59.598091	6.98014	6.7	ChrX: 135.027922	-0.669853	16	0.00347553	0	0	1
A_52_P330111	75136	18321	Rsph10b2	radial spoke head 10 homolog B (Chlamydomonas)	Chr5: 143.938929	8.09816	29.1	Chr1: 183.171725	-0.669853	16	0.00347553	0	0	1
A_52_P48689	66882	41651	Bzw1	basic leucine zipper and W2 domains 1	Chr1: 58.406112	9.76586	22.2	Chr1: 177.945953	0.669853	16	0.00347553	0	0	1
A_55_P1956418	668212	66195	Efr3b	EFR3 homolog B	Chr12: 3.962573	11.8942	13.2	Chr1: 170.535283	-0.669853	16	0.00347553	0	0	1
A_55_P1988158	13885	55623	Esd	esterase D/formylglutathione hydrolase	Chr14: 74.749789	11.8609	25.9	Chr1: 172.212187	0.669853	16	0.00347553	0	0	1
A_55_P2145496	54636	48498	Wdr45	WD repeat domain 45	ChrX: 7.727891	11.0893	19.7	Chr1: 170.535283	-0.669853	16	0.00347553	0	0	1
A_55_P2360266	71624		4833411C07Rik	RIKEN cDNA 4833411C07 gene	Chr8: 10.903704	8.38578	18	Chr1: 172.212187	-0.669853	16	0.00347553	0	0	1
A_55_P2174243	258039	74224	Olfr728	olfactory receptor 728	Chr14: 50.139710	5.92884	9	Chr8: 121.124475	0.66961	16	0.00349328	0	0	1
A_51_P141772	109113	17001	Uhrf2	ubiquitin-like, containing PHD and RING finger domains 2	Chr19: 30.093468	10.568	15.8	Chr1: 173.532154	-0.669118	16	0.00352952	0	0	1
A_51_P249414	27886	11184	Dgcr14	DiGeorge syndrome critical region gene 14	Chr16: 17.901856	10.2071	13.2	Chr1: 170.535283	-0.669118	16	0.00352952	0	0	1
A_51_P257175	77055	22931	Krt76	keratin 76	Chr15: 101.884623	5.91522	18.3	Chr2: 131.054279	-0.669118	16	0.00352952	0	0	1
A_55_P2079890	100044438		LOC100044438	hypothetical LOC100044438	Chr8: 34.226040	5.69384	7.1	Chr7: 68.586905	0.669118	16	0.00352952	0	0	1
A_55_P2097670			AgG3MoGE_A_55_P2097670	Agilent SurePrint G3 Mouse GE probe set A_55_P2097670	Chr8: 84.065236	8.09281	20.2	Chr8: 79.699210	0.669118	16	0.00352952	0	0	1
A_30_P01020309			AgG3MoGE_A_30_P01020309	Agilent SurePrint G3 Mouse GE probe set A_30_P01020309	Chr16: 44.719972	7.35068	11.2	Chr1: 186.201358	0.668382	16	0.00358418	0	0	1
A_30_P01028869			AgG3MoGE_A_30_P01028869	Agilent SurePrint G3 Mouse GE probe set A_30_P01028869	Chr14: 99.329603	5.68941	16.9	Chr4: 151.358186	0.668382	16	0.00358418	0	0	1
A_55_P2182975	231602	14251	P2rx2	purinergic receptor P2X, ligand-gated ion channel, 2	Chr5: 110.339814	7.97086	32.4	Chr1: 171.039789	-0.668382	16	0.00358418	0	0	1
A_55_P2279140	403347		F830014O18Rik	RIKEN cDNA F830014O18 gene	Chr1: 140.113781	8.62416	70.6	Chr1: 139.473574	0.668382	16	0.00358418	0	0	1
A_52_P603038	50914	9667	Olig1	oligodendrocyte transcription factor 1	Chr16: 91.271554	11.4842	10.9	Chr16: 91.044019	-0.667647	16	0.00363951	0	0	1
A_55_P2069597	74257	41762	Tspan17	tetraspanin 17	Chr13: 54.796158	11.1882	13.6	Chr13: 39.789027	-0.667647	16	0.00363951	0	0	1
A_66_P128761	100033459		Pydc3	pyrin domain containing 3	Chr1: 173.695841	5.69008	6.4	Chr15: 6.778180	0.667647	16	0.00363951	0	0	1
A_30_P01019872			AgG3MoGE_A_30_P01019872	Agilent SurePrint G3 Mouse GE probe set A_30_P01019872	Chr8: 126.411308	8.00919	15	Chr1: 170.535283	-0.666912	16	0.00369552	0	0	1
A_51_P167527	17022	37614	Lum	lumican	Chr10: 97.572576	8.96843	12.8	Chr5: 117.600485	0.666912	16	0.00369552	0	0	1
A_51_P172752	66614	9203	Gpatch4	G patch domain containing 4	Chr3: 88.055903	11.1278	14.3	Chr1: 173.532154	0.666912	16	0.00369552	0	0	1
A_51_P196862	71761	14730	Amdhd1	amidohydrolase domain containing 1	Chr10: 93.523709	6.70724	8	Chr4: 107.885675	0.666912	16	0.00369552	0	0	1
A_51_P377390	17423	20803	Ndst2	N-deacetylase/N-sulfotransferase (heparan glucosaminyl) 2	Chr14: 20.724036	9.81346	10.2	Chr1: 171.039789	-0.666912	16	0.00369552	0	0	1
A_55_P2000390	67771	4176	Arpc5	actin related protein 2/3 complex, subunit 5	Chr1: 152.775473	11.3042	29.7	Chr1: 145.165322	0.666912	16	0.00369552	0	0	1
A_55_P2052210	14569	37488	Gdi2	guanosine diphosphate (GDP) dissociation inhibitor 2	Chr13: 3.565761	12.0803	29.1	Chr1: 173.532154	0.666912	16	0.00369552	0	0	1
A_52_P571938	68865	41498	Arv1	ARV1 homolog	Chr8: 124.731823	8.74219	14.5	Chr1: 170.535283	-0.666176	16	0.0037522	0	0	1
A_55_P2082653	245595	49691	Zfp711	zinc finger protein 711	ChrX: 112.634952	9.39892	14.1	Chr1: 167.183025	0.666176	16	0.0037522	0	0	1
A_66_P119017	93761	55711	Smarca1	SWI/SNF related, matrix associated, actin dependent regulator of chromatin, subfamily a, member 1	ChrX: 47.809954	9.87435	28.4	Chr1: 172.212187	0.666176	16	0.0037522	0	0	1
A_30_P01021154			AgG3MoGE_A_30_P01021154	Agilent SurePrint G3 Mouse GE probe set A_30_P01021154	Chr13: 19.523523	5.66919	10.3	Chr8: 56.006299	-0.665441	16	0.00380958	0	0	1
A_30_P01026631			AgG3MoGE_A_30_P01026631	Agilent SurePrint G3 Mouse GE probe set A_30_P01026631	Chr16: 25.524487	6.20735	11.5	Chr10: 127.972213	0.665441	16	0.00380958	0	0	1
A_30_P01028573			AgG3MoGE_A_30_P01028573	Agilent SurePrint G3 Mouse GE probe set A_30_P01028573	Chr4: 150.047429	6.45538	14.4	ChrX: 153.695042	-0.665441	16	0.00380958	0	0	1
A_51_P241995	53867	9253	Col5a3	collagen, type V, alpha 3	Chr9: 20.770148	9.02781	11.6	Chr5: 66.584289	-0.665441	16	0.00380958	0	0	1
A_51_P450021	67044	32648	Higd2a	HIG1 domain family, member 2A	Chr13: 54.590971	11.8234	14.1	Chr1: 173.532154	-0.665441	16	0.00380958	0	0	1
A_51_P461475	13498	1461	Atn1	atrophin 1	Chr6: 124.742552	10.3814	16.4	Chr14: 106.617342	-0.665441	16	0.00380958	0	0	1
A_55_P2025690	63993	32516	Slc5a7	solute carrier family 5 (choline transporter), member 7	Chr17: 54.273944	9.67654	21.5	Chr1: 173.532154	0.665441	16	0.00380958	0	0	1
A_55_P2163928	72865	121953	Cxx1c	CAAX box 1 homolog C (human)	ChrX: 53.608191	11.1615	14.8	Chr18: 80.000000	-0.665195	16	0.00382893	0	0	1
A_51_P342877	20266	810	Scn1b	sodium channel, voltage-gated, type I, beta	Chr7: 31.117229	11.4618	13.3	Chr7: 129.843317	-0.664706	16	0.00386764	0	0	1
A_55_P1961129	75740	104934	Egfem1	EGF-like and EMI domain containing 1	Chr3: 29.690451	8.261	17.6	Chr3: 28.722500	-0.664706	16	0.00386764	0	0	1
A_55_P2097309	71207	41726	Nudt4	nudix (nucleoside diphosphate linked moiety X)-type motif 4	Chr10: 95.547380	11.0638	14.5	Chr1: 173.532154	0.664706	16	0.00386764	0	0	1
A_55_P2119219			AgG3MoGE_A_55_P2119219	Agilent SurePrint G3 Mouse GE probe set A_55_P2119219	Chr5: 23.830741	11.4194	12.2	Chr1: 172.212187	0.664706	16	0.00386764	0	0	1
A_55_P2022658	12537	22416	Cdk11b	cyclin-dependent kinase 11B	Chr4: 155.649852	11.4393	33.4	Chr1: 172.212187	0.664459	16	0.00388727	0	0	1
A_30_P01028374			AgG3MoGE_A_30_P01028374	Agilent SurePrint G3 Mouse GE probe set A_30_P01028374	Chr5: 23.384505	9.12722	24.3	Chr5: 23.178261	-0.663971	16	0.00392641	0	0	1
A_30_P01029341			AgG3MoGE_A_30_P01029341	Agilent SurePrint G3 Mouse GE probe set A_30_P01029341	Chr13: 81.637810	5.83138	8.9	Chr6: 104.264513	-0.663971	16	0.00392641	0	0	1
A_51_P111932	240832	17028	Tor1aip2	torsin A interacting protein 2	Chr1: 156.051744	9.32019	59	Chr1: 153.914763	0.663971	16	0.00392641	0	0	1
A_52_P214891	58244	115622	Stx6	syntaxin 6	Chr1: 155.203167	10.2216	33.8	Chr1: 153.914763	-0.663971	16	0.00392641	0	0	1
A_55_P1998957	114643	110815	Oas1c	2'-5' oligoadenylate synthetase 1C	Chr5: 120.800199	8.83559	13.2	Chr6: 9.339230	0.663971	16	0.00392641	0	0	1
A_55_P2079485	56351	81751	Ptges3	prostaglandin E synthase 3 (cytosolic)	Chr10: 128.076384	11.3252	43.4	Chr1: 173.532154	0.663971	16	0.00392641	0	0	1
A_55_P2123137	20602	31370	Ncor2	nuclear receptor co-repressor 2	Chr5: 125.017971	9.77224	31.4	Chr5: 123.165952	-0.663971	16	0.00392641	0	0	1
A_55_P2418745	106251		D230034L24Rik	RIKEN cDNA D230034L24 gene	Chr16: 72.801942	10.1805	12.3	ChrX: 95.232809	0.663971	16	0.00392641	0	0	1
A_66_P124146	338348	17011	Ttc16	tetratricopeptide repeat domain 16	Chr2: 32.762244	9.33832	12	Chr1: 183.171725	-0.663971	16	0.00392641	0	0	1
A_66_P125439	382239	50039	Cpxcr1	CPX chromosome region, candidate 1	ChrX: 116.477983	5.78562	8.9	Chr9: 98.579312	0.663971	16	0.00392641	0	0	1
A_66_P132861	432988		Gm9918	predicted gene 9918	Chr15: 102.274061	6.45757	12.5	Chr11: 70.068297	-0.663971	16	0.00392641	0	0	1
A_55_P2102578			AgG3MoGE_A_55_P2102578	Agilent SurePrint G3 Mouse GE probe set A_55_P2102578	Chr4: 79.328046	12.5525	12	Chr11: 30.430579	0.663724	16	0.00394632	0	0	1
A_30_P01023793			AgG3MoGE_A_30_P01023793	Agilent SurePrint G3 Mouse GE probe set A_30_P01023793	Chr8: 39.165649	8.662	34.5	Chr1: 172.212187	0.663235	16	0.00398588	0	0	1
A_30_P01026603			AgG3MoGE_A_30_P01026603	Agilent SurePrint G3 Mouse GE probe set A_30_P01026603	Chr13: 111.421430	5.80178	6.6	Chr8: 118.706896	0.663235	16	0.00398588	0	0	1
A_30_P01030957			AgG3MoGE_A_30_P01030957	Agilent SurePrint G3 Mouse GE probe set A_30_P01030957	Chr11: 103.021525	7.4887	22.1	Chr18: 78.724357	0.663235	16	0.00398588	0	0	1
A_55_P2136385	20091	68112	Rps3a	ribosomal protein S3A	Chr3: 86.139119	12.4348	14.8	Chr9: 15.882662	0.663235	16	0.00398588	0	0	1
A_55_P2034257	70009	86944	Ssty2	spermiogenesis specific transcript on the Y 2	ChrY: 18.284882	5.69289	8.3	Chr6: 105.742630	0.662988	16	0.00400607	0	0	1
A_30_P01021054			AgG3MoGE_A_30_P01021054	Agilent SurePrint G3 Mouse GE probe set A_30_P01021054	Chr4: 3.829321	8.17014	10.7	Chr5: 43.797109	0.6625	16	0.00404606	0	0	1
A_30_P01028850			AgG3MoGE_A_30_P01028850	Agilent SurePrint G3 Mouse GE probe set A_30_P01028850	Chr19: 8.986302	6.67592	22.5	Chr1: 171.171850	0.6625	16	0.00404606	0	0	1
A_55_P1987121	68045	9355	C14orf166	CLE7 homolog (UPF0568 protein)	Chr14: 19.811921	12.1308	60	Chr1: 172.212187	0.6625	16	0.00404606	0	0	1
A_55_P2054643	18191	83225	Nrxn3	neurexin 3	Chr12: 90.334875	11.448	15.4	Chr1: 32.324774	0.6625	16	0.00404606	0	0	1
A_55_P2098210	233103	8795	KIAA0355	KIAA0355 protein	Chr7: 34.236753	10.4796	14.3	Chr6: 13.309126	0.6625	16	0.00404606	0	0	1
A_30_P01024554			AgG3MoGE_A_30_P01024554	Agilent SurePrint G3 Mouse GE probe set A_30_P01024554	Chr2: 172.518509	6.33197	8.4	Chr9: 21.000297	-0.6625	16	0.00404606	0	0	1
A_52_P514061	18602	7883	Padi4	peptidyl arginine deiminase, type IV	Chr4: 140.745760	6.21608	22.5	Chr4: 140.799611	-0.6625	16	0.00404606	0	0	1
A_55_P1960659	631797	53396	Fer1l6	fer-1-like 6 (C. elegans)	Chr15: 58.662769	6.04068	12.5	Chr1: 152.995427	-0.6625	16	0.00404606	0	0	1
A_55_P2209046	101646		B830008H07Rik	RIKEN cDNA B830008H07 gene	Chr7: 45.470991	9.69851	27.2	Chr1: 171.039789	-0.6625	16	0.00404606	0	0	1
A_55_P2015113	11793	3566	Atg5	autophagy related protein 5	Chr10: 44.364191	10.622	20.8	Chr1: 172.212187	0.662252	16	0.00406654	0	0	1
A_30_P01021926			AgG3MoGE_A_30_P01021926	Agilent SurePrint G3 Mouse GE probe set A_30_P01021926	Chr17: 87.090749	5.69741	9.6	Chr15: 95.163495	0.661765	16	0.00410696	0	0	1
A_51_P457331	50887	47593	Hmgn5	high-mobility group nucleosome binding domain 5	ChrX: 109.004731	9.55514	10.5	Chr15: 75.713294	0.661765	16	0.00410696	0	0	1
A_55_P1972341	404240	83620	Mrgprb8	MAS-related GPR, member B8	Chr7: 48.389293	5.71095	6.6	Chr7: 19.429957	0.661765	16	0.00410696	0	0	1
A_30_P01028284			AgG3MoGE_A_30_P01028284	Agilent SurePrint G3 Mouse GE probe set A_30_P01028284	Chr1: 180.253904	8.61897	77.7	Chr1: 179.861787	-0.661765	16	0.00410696	0	0	1
A_55_P1966615	242894	4180	Actr3b	ARP3 actin-related protein 3 homolog B	Chr5: 25.850278	10.6785	19.6	Chr1: 170.535283	-0.661765	16	0.00410696	0	0	1
A_30_P01019534			AgG3MoGE_A_30_P01019534	Agilent SurePrint G3 Mouse GE probe set A_30_P01019534	Chr13: 9.820623	7.90492	30.7	Chr4: 63.019978	0.661029	16	0.00416859	0	0	1
A_55_P1975445			AgG3MoGE_A_55_P1975445	Agilent SurePrint G3 Mouse GE probe set A_55_P1975445	Chr13: 77.553609	10.9402	15.5	Chr8: 14.480180	0.661029	16	0.00416859	0	0	1
A_55_P1980446	243272	10055	Sbno1	strawberry notch homolog 1	Chr5: 124.368771	10.8616	29.6	Chr5: 123.165952	0.661029	16	0.00416859	0	0	1
A_55_P2014411	625353	113703	Vmn2r35	vomeronasal 2, receptor 35	Chr7: 7.786168	5.69241	7.9	Chr12: 57.952388	0.661029	16	0.00416859	0	0	1
A_55_P2017207	319493		A430078G23Rik	RIKEN cDNA A430078G23 gene	Chr8: 3.384948	5.76138	7.7	Chr11: 50.874324	0.661029	16	0.00416859	0	0	1
A_55_P2025730	53417	9646	Hif3a	hypoxia inducible factor 3, alpha subunit	Chr7: 17.035462	6.42435	11	Chr11: 77.414956	0.661029	16	0.00416859	0	0	1
A_66_P138929	16948	1741	Lox	lysyl oxidase	Chr18: 52.517258	5.94295	11.8	Chr7: 34.513252	0.661029	16	0.00416859	0	0	1
A_30_P01029762			AgG3MoGE_A_30_P01029762	Agilent SurePrint G3 Mouse GE probe set A_30_P01029762	Chr11: 6.523223	5.88392	7.7	Chr7: 16.453966	-0.661029	16	0.00416859	0	0	1
A_55_P2036894	67224	12102	Med29	mediator complex subunit 29	Chr7: 28.386734	10.7121	32.2	Chr1: 160.241233	-0.661029	16	0.00416859	0	0	1
A_30_P01029278			AgG3MoGE_A_30_P01029278	Agilent SurePrint G3 Mouse GE probe set A_30_P01029278	Chr1: 159.505160	5.697	11.5	Chr19: 61.154654	0.66078	16	0.00418964	0	0	1
A_30_P01021161			AgG3MoGE_A_30_P01021161	Agilent SurePrint G3 Mouse GE probe set A_30_P01021161	Chr13: 31.672440	5.65203	7.7	Chr14: 99.740679	0.660511	16	0.00421245	0	0	1
A_30_P01024501			AgG3MoGE_A_30_P01024501	Agilent SurePrint G3 Mouse GE probe set A_30_P01024501	Chr18: 38.579539	7.39224	8.3	Chr15: 72.447413	0.660294	16	0.00423094	0	0	1
A_55_P2364738	72324	10700	Plxdc1	plexin domain containing 1	Chr11: 97.923656	9.869	16.5	Chr11: 97.978912	-0.660294	16	0.00423094	0	0	1
A_30_P01018286			AgG3MoGE_A_30_P01018286	Agilent SurePrint G3 Mouse GE probe set A_30_P01018286	Chr3: 37.710963	7.17576	9.8	Chr13: 114.983230	0.659559	16	0.00429403	0	0	1
A_30_P01021616			AgG3MoGE_A_30_P01021616	Agilent SurePrint G3 Mouse GE probe set A_30_P01021616	Chr4: 114.959322	9.04116	47	Chr4: 109.157142	0.659559	16	0.00429403	0	0	1
A_30_P01022527			AgG3MoGE_A_30_P01022527	Agilent SurePrint G3 Mouse GE probe set A_30_P01022527	Chr18: 82.692999	6.17105	12.1	Chr4: 103.312130	0.659559	16	0.00429403	0	0	1
A_51_P298843	72562	49987	Pcbd2	pterin 4 alpha carbinolamine dehydratase/dimerization cofactor of hepatocyte nuclear factor 1 alpha (TCF1) 2	Chr13: 55.733020	10.3738	10.5	Chr1: 171.171850	0.659559	16	0.00429403	0	0	1
A_52_P243599	56348	95094	Hsd17b12	hydroxysteroid (17-beta) dehydrogenase 12	Chr2: 94.033562	10.9233	12.6	Chr10: 96.421706	0.659559	16	0.00429403	0	0	1
A_55_P1962384	211151	17046	Churc1	churchill domain containing 1	Chr12: 76.775604	11.0705	17.3	Chr1: 173.532154	0.659559	16	0.00429403	0	0	1
A_55_P2059556	68193	763	Rpl24	ribosomal protein L24	Chr11: 58.508742	12.8776	10.3	Chr4: 107.480946	0.659559	16	0.00429403	0	0	1
A_55_P2100526	56351	81751	Ptges3	prostaglandin E synthase 3 (cytosolic)	Chr10: 128.077195	11.5204	50	Chr1: 172.212187	0.659559	16	0.00429403	0	0	1
A_66_P139497	791397		Gm9972	predicted gene 9972	Chr11: 43.037150	6.97424	26.2	Chr11: 42.961720	0.659559	16	0.00429403	0	0	1
A_30_P01018660			AgG3MoGE_A_30_P01018660	Agilent SurePrint G3 Mouse GE probe set A_30_P01018660	Chr7: 111.105850	8.31505	9.5	Chr9: 29.939029	-0.659559	16	0.00429403	0	0	1
A_30_P01030334			AgG3MoGE_A_30_P01030334	Agilent SurePrint G3 Mouse GE probe set A_30_P01030334	Chr2: 36.257032	7.28259	16.2	Chr1: 171.171850	-0.659559	16	0.00429403	0	0	1
A_51_P181341	117148	62200	Necab2	N-terminal EF-hand calcium binding protein 2	Chr8: 119.472494	11.5189	20.8	Chr1: 153.914763	-0.659559	16	0.00429403	0	0	1
A_51_P259571	70726	88931	Angptl6	angiopoietin-like 6	Chr9: 20.873882	10.3343	17.5	Chr1: 173.532154	-0.659559	16	0.00429403	0	0	1
A_51_P378550	75475	90938	Oplah	5-oxoprolinase (ATP-hydrolysing)	Chr15: 76.296955	10.4215	14.8	Chr1: 182.581091	-0.659559	16	0.00429403	0	0	1
A_51_P422369	70113	28256	Odf3b	outer dense fiber of sperm tails 3B	Chr15: 89.377493	10.0909	10.9	Chr9: 123.928903	-0.659559	16	0.00429403	0	0	1
A_51_P511511	117229	75307	Stk33	serine/threonine kinase 33	Chr7: 109.279368	9.35027	19.3	Chr1: 172.212187	-0.659559	16	0.00429403	0	0	1
A_55_P1980237	102632	49896	Acad11	acyl-Coenzyme A dehydrogenase family, member 11	Chr9: 104.127404	10.582	49.9	Chr9: 102.658243	-0.659559	16	0.00429403	0	0	1
A_30_P01027662			AgG3MoGE_A_30_P01027662	Agilent SurePrint G3 Mouse GE probe set A_30_P01027662	Chr2: 118.586332	5.76622	10.9	Chr19: 14.884443	0.659308	16	0.00431567	0	0	1
A_51_P397078	70988		4931428L18Rik	RIKEN cDNA 4931428L18 gene	Chr1: 31.141113	5.70486	5.1	Chr12: 13.131336	0.658824	16	0.00435786	0	0	1
A_55_P1971448	20641	107532	Snrpd1	small nuclear ribonucleoprotein D1	Chr18: 10.627860	11.4813	79.8	Chr1: 172.212187	0.658824	16	0.00435786	0	0	1
A_30_P01020904			AgG3MoGE_A_30_P01020904	Agilent SurePrint G3 Mouse GE probe set A_30_P01020904	Chr4: 12.236805	7.2373	11.7	Chr5: 141.010743	0.658088	16	0.00442243	0	0	1
A_51_P126337	14167	10874	Fgf12	fibroblast growth factor 12	Chr16: 28.160195	11.7235	37.6	Chr1: 172.212187	0.658088	16	0.00442243	0	0	1
A_55_P2035827	67048	47796	Vma21	VMA21 vacuolar H+-ATPase homolog	ChrX: 71.824600	11.4645	14.3	Chr4: 140.799611	0.658088	16	0.00442243	0	0	1
A_55_P2040485	666907	103874	Ms4a4a	membrane-spanning 4-domains, subfamily A, member 4A	Chr19: 11.392731	6.67814	13.6	Chr6: 148.832654	0.658088	16	0.00442243	0	0	1
A_30_P01025892			AgG3MoGE_A_30_P01025892	Agilent SurePrint G3 Mouse GE probe set A_30_P01025892	Chr12: 21.375298	5.647	4.3	Chr3: 54.217642	0.657837	16	0.00444469	0	0	1
A_52_P130727	223732	18594	Ldoc1l	leucine zipper, down-regulated in cancer 1-like	Chr15: 84.553701	10.4858	13.9	Chr1: 173.532154	-0.657353	16	0.00448776	0	0	1
A_30_P01021073			AgG3MoGE_A_30_P01021073	Agilent SurePrint G3 Mouse GE probe set A_30_P01021073	Chr18: 6.201565	10.8318	16.7	Chr1: 173.532154	0.656618	16	0.00455385	0	0	1
A_30_P01024723			AgG3MoGE_A_30_P01024723	Agilent SurePrint G3 Mouse GE probe set A_30_P01024723	Chr18: 75.360026	6.0853	16.9	Chr4: 142.912003	0.656618	16	0.00455385	0	0	1
A_30_P01026888			AgG3MoGE_A_30_P01026888	Agilent SurePrint G3 Mouse GE probe set A_30_P01026888	Chr1: 85.157953	5.70089	11.4	Chr7: 129.035694	0.656618	16	0.00455385	0	0	1
A_52_P426513	56726	2275	Sh3bgrl	SH3-binding domain glutamic acid-rich protein like	ChrX: 109.161871	9.88297	11	Chr5: 108.720667	0.656618	16	0.00455385	0	0	1
A_55_P1969543	69713	121669	Pin4	protein (peptidyl-prolyl cis/trans isomerase) NIMA-interacting, 4 (parvulin)	ChrX: 102.127077	11.4539	17.9	Chr9: 97.321105	0.656618	16	0.00455385	0	0	1
A_55_P2014011			AgG3MoGE_A_55_P2014011	Agilent SurePrint G3 Mouse GE probe set A_55_P2014011	Chr11: 74.071816	5.75157	6.2	Chr2: 48.856294	0.656618	16	0.00455385	0	0	1
A_55_P2023081	56445	21193	Dnaja2	DnaJ (Hsp40) homolog, subfamily A, member 2	Chr8: 85.537649	10.0966	32.9	Chr1: 172.212187	0.656618	16	0.00455385	0	0	1
A_55_P2027698	68202	3664	Ndufa5	NADH dehydrogenase (ubiquinone) 1 alpha subcomplex, 5	Chr6: 24.518666	12.8597	11.5	Chr6: 3.266392	0.656618	16	0.00455385	0	0	1
A_55_P2155149	58179		Klrc3	killer cell lectin-like receptor subfamily C, member 3	Chr6: 129.641477	5.71676	7.7	Chr13: 12.062957	0.656618	16	0.00455385	0	0	1
A_30_P01029969			AgG3MoGE_A_30_P01029969	Agilent SurePrint G3 Mouse GE probe set A_30_P01029969	Chr4: 156.195304	8.77465	22.5	Chr1: 173.532154	-0.656618	16	0.00455385	0	0	1
A_51_P263100	226977	101541	Actr1b	ARP1 actin-related protein 1 homolog B, centractin beta	Chr1: 36.700041	10.1767	47	Chr1: 32.311260	-0.656618	16	0.00455385	0	0	1
A_55_P2276091	68173		Ppifos	peptidylprolyl isomerase F, opposite strand transcription unit	Chr14: 25.696974	5.79508	12	Chr18: 78.724357	-0.656618	16	0.00455385	0	0	1
A_55_P1982374			AgG3MoGE_A_55_P1982374	Agilent SurePrint G3 Mouse GE probe set A_55_P1982374	Chr2: 4.167527	8.51584	11.1	Chr9: 15.882662	0.655882	16	0.00462071	0	0	1
A_55_P2105873	26931	86888	Ppp2r5c	protein phosphatase 2, regulatory subunit B (B56), gamma isoform	Chr12: 110.571546	10.4489	17.8	Chr1: 173.532154	0.655882	16	0.00462071	0	0	1
A_30_P01019474			AgG3MoGE_A_30_P01019474	Agilent SurePrint G3 Mouse GE probe set A_30_P01019474	Chr12: 88.285277	7.64227	20.1	Chr8: 118.706896	-0.655882	16	0.00462071	0	0	1
A_30_P01020363			AgG3MoGE_A_30_P01020363	Agilent SurePrint G3 Mouse GE probe set A_30_P01020363	Chr7: 79.555687	5.97141	12	Chr10: 102.375391	0.655147	16	0.00468834	0	0	1
A_30_P01029330			AgG3MoGE_A_30_P01029330	Agilent SurePrint G3 Mouse GE probe set A_30_P01029330	Chr10: 122.985045	5.75638	5.3	Chr16: 10.546362	0.655147	16	0.00468834	0	0	1
A_30_P01027324			AgG3MoGE_A_30_P01027324	Agilent SurePrint G3 Mouse GE probe set A_30_P01027324	Chr14: 77.821071	6.40149	12.4	Chr8: 118.706896	-0.655147	16	0.00468834	0	0	1
A_55_P1957433	26936	9034	Mprip	myosin phosphatase Rho interacting protein	Chr11: 59.771633	10.7963	11.2	Chr14: 105.226747	-0.655147	16	0.00468834	0	0	1
A_55_P1964309	30853	3968	Mlf2	myeloid leukemia factor 2	Chr6: 124.936065	12.1946	16.5	Chr14: 103.551573	-0.655147	16	0.00468834	0	0	1
A_55_P2089840	16865	38244	Eif2d	eukaryotic translation initiation factor 2D	Chr1: 131.168180	9.65668	18.3	Chr1: 145.165322	-0.655147	16	0.00468834	0	0	1
A_55_P2178784			AgG3MoGE_A_55_P2178784	Agilent SurePrint G3 Mouse GE probe set A_55_P2178784	Chr2: 27.035437	6.00649	18.2	Chr7: 143.090958	-0.655147	16	0.00468834	0	0	1
A_30_P01017953			AgG3MoGE_A_30_P01017953	Agilent SurePrint G3 Mouse GE probe set A_30_P01017953	Chr14: 77.111607	5.65154	15.7	Chr8: 118.380696	0.654412	16	0.00475674	0	0	1
A_51_P173622	19247	2122	Ptpn11	protein tyrosine phosphatase, non-receptor type 11	Chr5: 121.130576	12.2984	29.4	Chr1: 172.212187	0.654412	16	0.00475674	0	0	1
A_55_P2163348			AgG3MoGE_A_55_P2163348	Agilent SurePrint G3 Mouse GE probe set A_55_P2163348	Chr15: 66.388676	5.704	9.3	Chr13: 29.261853	0.654412	16	0.00475674	0	0	1
A_55_P2147315	258678	17343	Olfr1441	olfactory receptor 1441	Chr19: 12.423208	6.27792	14.6	Chr5: 141.010743	-0.654412	16	0.00475674	0	0	1
A_51_P237865	16189	491	Il4	interleukin 4	Chr11: 53.612574	5.90335	11.4	Chr14: 99.740679	0.653676	16	0.00482594	0	0	1
A_52_P99531	75678	41495	Ippk	inositol 1,3,4,5,6-pentakisphosphate 2-kinase	Chr13: 49.462790	9.49903	8.3	Chr9: 15.882662	0.653676	16	0.00482594	0	0	1
A_55_P2108948	118446	15399	Gjc3	gap junction protein, gamma 3	Chr5: 137.953809	10.3385	10.5	Chr18: 79.268785	0.653676	16	0.00482594	0	0	1
A_55_P2140651	263764	17827	Creg2	cellular repressor of E1A-stimulated genes 2	Chr1: 39.618448	10.5368	11.4	Chr15: 9.924453	0.653676	16	0.00482594	0	0	1
A_55_P2168732	26939	14052	Polr3e	polymerase (RNA) III (DNA directed) polypeptide E	Chr7: 120.947313	9.47838	13.4	Chr19: 23.878679	0.653676	16	0.00482594	0	0	1
A_30_P01025560			AgG3MoGE_A_30_P01025560	Agilent SurePrint G3 Mouse GE probe set A_30_P01025560	Chr2: 175.168095	5.72092	6.2	Chr7: 10.350588	-0.653676	16	0.00482594	0	0	1
A_30_P01029305			AgG3MoGE_A_30_P01029305	Agilent SurePrint G3 Mouse GE probe set A_30_P01029305	Chr5: 23.384222	9.17268	23.8	Chr5: 23.178261	-0.653676	16	0.00482594	0	0	1
A_30_P01029557			AgG3MoGE_A_30_P01029557	Agilent SurePrint G3 Mouse GE probe set A_30_P01029557	Chr13: 28.821720	5.85332	7.7	Chr7: 6.752376	-0.653676	16	0.00482594	0	0	1
A_52_P639551	28113	8264	Tinf2	Terf1 (TRF1)-interacting nuclear factor 2	Chr14: 55.679351	9.44111	14.7	Chr1: 171.171850	-0.653676	16	0.00482594	0	0	1
A_55_P1989698	17385	38116	Mmp11	matrix metallopeptidase 11	Chr10: 75.923279	9.20978	9.6	Chr14: 103.556922	-0.653676	16	0.00482594	0	0	1
A_55_P1996751			AgG3MoGE_A_55_P1996751	Agilent SurePrint G3 Mouse GE probe set A_55_P1996751	Chr12: 88.067238	10.278	36	Chr1: 172.212187	0.652941	16	0.00489592	0	0	1
A_55_P1987499	30939	3110	Pttg1	pituitary tumor-transforming gene 1	Chr11: 43.420299	10.7582	209.8	Chr11: 42.961720	-0.652941	16	0.00489592	0	0	1
A_66_P140688	791315		Gm9875	predicted gene 9875	Chr2: 13.560002	6.81641	8.9	Chr10: 120.212361	-0.652941	16	0.00489592	0	0	1
A_51_P495825	103161	48030	Apof	apolipoprotein F	Chr10: 128.269917	7.03368	14.3	Chr2: 69.296665	0.652206	16	0.0049667	0	0	1
A_55_P1968129	67923	38083	Tceb1	transcription elongation factor B (SIII), polypeptide 1	Chr1: 16.642865	10.473	32.3	Chr1: 173.532154	0.652206	16	0.0049667	0	0	1
A_55_P2004906	77198		4930407I19Rik	RIKEN cDNA 4930407I19 gene	Chr10: 66.173208	5.71914	6.5	Chr2: 33.452087	0.652206	16	0.0049667	0	0	1
A_30_P01018898			AgG3MoGE_A_30_P01018898	Agilent SurePrint G3 Mouse GE probe set A_30_P01018898	Chr15: 10.437553	6.74832	9.2	Chr6: 114.055636	-0.652206	16	0.0049667	0	0	1
A_55_P2032232	19739	2845	Rgs9	regulator of G-protein signaling 9	Chr11: 109.225355	10.6977	24.1	Chr11: 107.935469	-0.652206	16	0.0049667	0	0	1
A_30_P01028835			AgG3MoGE_A_30_P01028835	Agilent SurePrint G3 Mouse GE probe set A_30_P01028835	Chr1: 90.653150	5.81616	9.4	Chr2: 48.856294	0.65195	16	0.0049915	0	0	1
A_30_P01020119			AgG3MoGE_A_30_P01020119	Agilent SurePrint G3 Mouse GE probe set A_30_P01020119	Chr15: 103.095616	5.73143	22.4	Chr8: 76.940217	0.651471	16	0.00503828	0	0	1
A_55_P2062777	50530	2599	Mfap5	microfibrillar associated protein 5	Chr6: 122.528573	8.07892	10.7	Chr6: 148.832654	0.650735	16	0.00511068	0	0	1
A_30_P01018339			AgG3MoGE_A_30_P01018339	Agilent SurePrint G3 Mouse GE probe set A_30_P01018339	Chr8: 122.160277	5.99446	6.3	Chr13: 114.983230	-0.650735	16	0.00511068	0	0	1
A_30_P01021551			AgG3MoGE_A_30_P01021551	Agilent SurePrint G3 Mouse GE probe set A_30_P01021551	Chr11: 96.253682	6.96027	20.2	Chr1: 78.768824	-0.650735	16	0.00511068	0	0	1
A_30_P01026830			AgG3MoGE_A_30_P01026830	Agilent SurePrint G3 Mouse GE probe set A_30_P01026830	Chr2: 36.257213	7.95365	14.1	Chr19: 4.821196	-0.650735	16	0.00511068	0	0	1
A_30_P01030911			AgG3MoGE_A_30_P01030911	Agilent SurePrint G3 Mouse GE probe set A_30_P01030911	Chr1: 113.933875	6.03754	7.9	Chr9: 81.019429	-0.650735	16	0.00511068	0	0	1
A_51_P115905	214240	24916	Disp2	dispatched homolog 2	Chr2: 118.811105	7.66332	16.3	Chr1: 171.039789	-0.650735	16	0.00511068	0	0	1
A_51_P165683	233876	18218	Hirip3	HIRA interacting protein 3	Chr7: 126.864853	10.8524	7.2	Chr1: 32.311260	-0.650735	16	0.00511068	0	0	1
A_51_P370561	68087	5652	Dcakd	dephospho-CoA kinase domain containing	Chr11: 102.994527	9.57362	11.5	Chr1: 163.311074	-0.650735	16	0.00511068	0	0	1
A_51_P508770	23948	22669	Mmp17	matrix metallopeptidase 17	Chr5: 129.607960	10.4866	29.8	Chr1: 173.532154	-0.650735	16	0.00511068	0	0	1
A_52_P553316	20623	9797	Snrk	SNF related kinase	Chr9: 122.167583	11.4644	8.7	Chr1: 20.291558	-0.650735	16	0.00511068	0	0	1
A_52_P633560	18119	8417	Nodal	nodal	Chr10: 61.425042	8.48832	18.3	Chr2: 142.434631	-0.650735	16	0.00511068	0	0	1
A_55_P2057321	668940		Myh7b	myosin, heavy chain 7B, cardiac muscle, beta	Chr2: 155.633386	9.26776	13.7	Chr1: 171.039789	-0.650735	16	0.00511068	0	0	1
A_66_P111037	329047		Gm815	predicted gene 815	Chr19: 26.888578	5.73449	10.3	Chr10: 67.978522	0.650478	16	0.00513615	0	0	1
A_30_P01025140			AgG3MoGE_A_30_P01025140	Agilent SurePrint G3 Mouse GE probe set A_30_P01025140	Chr4: 147.782573	5.91084	9.9	Chr14: 103.551573	0.65	16	0.00518389	0	0	1
A_30_P01025936			AgG3MoGE_A_30_P01025936	Agilent SurePrint G3 Mouse GE probe set A_30_P01025936	Chr8: 121.873702	7.66643	41.6	Chr1: 173.532154	0.65	16	0.00518389	0	0	1
A_55_P2072985	20740	2353	Spna2	spectrin alpha 2	Chr2: 30.031386	12.4208	9	Chr1: 20.291558	-0.65	16	0.00518389	0	0	1
A_55_P2185940	17537	7425	Meis3	Meis homeobox 3	Chr7: 16.179021	9.07308	13.6	Chr1: 171.039789	-0.65	16	0.00518389	0	0	1
A_30_P01019392			AgG3MoGE_A_30_P01019392	Agilent SurePrint G3 Mouse GE probe set A_30_P01019392	Chr14: 115.042817	7.58743	11.8	Chr2: 72.305524	0.649265	16	0.00525792	0	0	1
A_30_P01026161			AgG3MoGE_A_30_P01026161	Agilent SurePrint G3 Mouse GE probe set A_30_P01026161	Chr1: 160.062595	6.55095	121.4	Chr1: 152.995427	0.649265	16	0.00525792	0	0	1
A_30_P01027123			AgG3MoGE_A_30_P01027123	Agilent SurePrint G3 Mouse GE probe set A_30_P01027123	Chr1: 72.960565	7.16192	12.1	Chr8: 116.807906	0.649265	16	0.00525792	0	0	1
A_55_P1983468	12633	7652	Cflar	CASP8 and FADD-like apoptosis regulator	Chr1: 58.733150	8.28349	18.3	Chr1: 3.001490	0.649265	16	0.00525792	0	0	1
A_51_P435339	13857	95	Epor	erythropoietin receptor	Chr9: 21.958978	9.9757	12.1	Chr11: 55.388532	-0.649265	16	0.00525792	0	0	1
A_52_P493810	20815	110962	Srpk1	serine/arginine-rich protein specific kinase 1	Chr17: 28.589883	9.70824	24.1	Chr18: 81.487857	-0.649265	16	0.00525792	0	0	1
A_55_P1987761	18762	55681	Prkcz	protein kinase C, zeta	Chr4: 155.262478	11.0479	11	Chr14: 105.226747	-0.649265	16	0.00525792	0	0	1
A_55_P2015605	74123	12536	Foxp4	forkhead box P4	Chr17: 47.867764	11.0364	24.6	Chr1: 172.212187	-0.649265	16	0.00525792	0	0	1
A_66_P100284	100039739	79684	A430060F13Rik	RIKEN cDNA A430060F13 gene	Chr11: 94.907929	5.87508	9.9	Chr4: 142.912003	-0.649265	16	0.00525792	0	0	1
A_66_P106275	70603	8156	Mutyh	mutY homolog (E. coli)	Chr4: 116.817794	8.2793	17.8	Chr4: 107.480946	-0.649265	16	0.00525792	0	0	1
A_30_P01025778			AgG3MoGE_A_30_P01025778	Agilent SurePrint G3 Mouse GE probe set A_30_P01025778	Chr1: 71.893617	5.70057	8.1	Chr17: 26.814003	0.648529	16	0.00533278	0	0	1
A_51_P209319	110172	4252	Slc35b1	solute carrier family 35, member B1	Chr11: 95.391575	11.6236	16.6	Chr1: 173.532154	-0.648529	16	0.00533278	0	0	1
A_55_P1969746	18739	3608	Pitpnm1	phosphatidylinositol transfer protein, membrane-associated 1	Chr19: 4.113823	12.2167	10.8	Chr14: 105.228483	-0.648529	16	0.00533278	0	0	1
A_55_P2042086	18188	7450	Nrtn	neurturin	Chr17: 56.751325	10.7952	24.5	Chr1: 172.212187	-0.648529	16	0.00533278	0	0	1
A_30_P01028445			AgG3MoGE_A_30_P01028445	Agilent SurePrint G3 Mouse GE probe set A_30_P01028445	Chr16: 40.463990	5.78614	11.5	Chr18: 80.676397	-0.648271	16	0.00535929	0	0	1
A_30_P01022583			AgG3MoGE_A_30_P01022583	Agilent SurePrint G3 Mouse GE probe set A_30_P01022583	Chr17: 83.098262	5.82143	14.8	Chr10: 52.615643	0.647794	16	0.00540848	0	0	1
A_30_P01022939			AgG3MoGE_A_30_P01022939	Agilent SurePrint G3 Mouse GE probe set A_30_P01022939	Chr5: 149.127526	5.88803	13.5	Chr5: 27.932370	0.647794	16	0.00540848	0	0	1
A_51_P481679	30924	8499	Angptl3	angiopoietin-like 3	Chr4: 99.037869	7.34643	11.5	Chr7: 84.149847	0.647794	16	0.00540848	0	0	1
A_30_P01023173			AgG3MoGE_A_30_P01023173	Agilent SurePrint G3 Mouse GE probe set A_30_P01023173	Chr9: 75.485712	6.49081	10.5	Chr3: 22.954830	-0.647794	16	0.00540848	0	0	1
A_51_P387188	101568	9509	Vrk3	vaccinia related kinase 3	Chr7: 44.777273	10.5112	33.4	Chr1: 173.532154	-0.647794	16	0.00540848	0	0	1
A_52_P328365	268747	74564	Lrrc16b	leucine rich repeat containing 16B	Chr14: 55.507788	10.2346	16.1	Chr1: 171.039789	-0.647794	16	0.00540848	0	0	1
A_55_P2077278	550619	72499	Arid3c	AT rich interactive domain 3C (BRIGHT-like)	Chr4: 41.724706	6.97716	15.8	Chr14: 100.557951	-0.647794	16	0.00540848	0	0	1
A_55_P1955237			AgG3MoGE_A_55_P1955237	Agilent SurePrint G3 Mouse GE probe set A_55_P1955237	Chr8: 88.807092	13.2329	13.9	Chr9: 15.882662	0.647535	16	0.00543534	0	0	1
A_51_P283083	74252	10015	Armc1	armadillo repeat containing 1	Chr3: 19.132176	11.4783	53.1	Chr3: 11.029142	0.647059	16	0.00548502	0	0	1
A_55_P2151178	170657	87184	Krtap16-9	keratin associated protein 16-9	Chr16: 88.868918	5.74381	8.3	Chr9: 22.854061	0.647059	16	0.00548502	0	0	1
A_55_P2179587	107934	1077	Celsr3	cadherin, EGF LAG seven-pass G-type receptor 3 (flamingo homolog, Drosophila)	Chr9: 108.852904	11.3863	14.1	Chr15: 10.420887	-0.647059	16	0.00548502	0	0	1
A_65_P10673	224090	26702	Tmem44	transmembrane protein 44	Chr16: 30.514017	10.0819	21.9	Chr1: 172.212187	-0.647059	16	0.00548502	0	0	1
A_66_P106098	16568	38266	Kif3a	kinesin family member 3A	Chr11: 53.601768	11.3056	23.6	Chr1: 171.171850	-0.647059	16	0.00548502	0	0	1
A_30_P01032629			AgG3MoGE_A_30_P01032629	Agilent SurePrint G3 Mouse GE probe set A_30_P01032629	Chr18: 60.653003	5.65165	8.3	Chr6: 53.942142	0.64654	16	0.00553957	0	0	1
A_30_P01020889			AgG3MoGE_A_30_P01020889	Agilent SurePrint G3 Mouse GE probe set A_30_P01020889	ChrX: 126.769486	5.71246	12.9	Chr7: 45.724042	0.646324	16	0.00556241	0	0	1
A_30_P01022703			AgG3MoGE_A_30_P01022703	Agilent SurePrint G3 Mouse GE probe set A_30_P01022703	Chr1: 86.518082	5.9683	11.2	Chr18: 76.720712	-0.646324	16	0.00556241	0	0	1
A_30_P01026502			AgG3MoGE_A_30_P01026502	Agilent SurePrint G3 Mouse GE probe set A_30_P01026502	Chr8: 57.491450	6.65662	9.1	Chr9: 115.524788	0.646324	16	0.00556241	0	0	1
A_51_P227004	54124	1380	Cks1b	CDC28 protein kinase 1b	Chr3: 89.415488	9.01676	12.3	Chr5: 108.720667	0.646324	16	0.00556241	0	0	1
A_52_P627085	70681	16376	Fam175a	family with sequence similarity 175, member A	Chr5: 100.805856	5.66089	4.8	Chr6: 136.071836	0.646324	16	0.00556241	0	0	1
A_55_P1988033	66290	31272	Atp6v1g1	ATPase, H+ transporting, lysosomal V1 subunit G1	Chr4: 63.550493	11.7876	38.5	Chr4: 63.019978	0.646324	16	0.00556241	0	0	1
A_55_P2041823			AgG3MoGE_A_55_P2041823	Agilent SurePrint G3 Mouse GE probe set A_55_P2041823	Chr9: 107.581560	10.348	8.1	Chr19: 35.354358	0.646324	16	0.00556241	0	0	1
A_55_P2090184	67529	9222	Fgfr1op2	FGFR1 oncogene partner 2	Chr6: 146.599139	11.2391	23.2	Chr1: 173.532154	0.646324	16	0.00556241	0	0	1
A_55_P2174895	94067	41847	Mrpl43	mitochondrial ribosomal protein L43	Chr19: 45.005626	11.4532	12.4	Chr15: 90.560257	-0.646324	16	0.00556241	0	0	1
A_55_P2377693	70281		2310068J16Rik	RIKEN cDNA 2310068J16 gene	Chr15: 99.972196	7.93924	17.9	Chr1: 172.212187	0.646324	16	0.00556241	0	0	1
A_51_P130666	11534		Adk	adenosine kinase	Chr14: 21.448413	11.661	13.2	Chr8: 120.516856	0.646063	16	0.00558999	0	0	1
A_30_P01023943			AgG3MoGE_A_30_P01023943	Agilent SurePrint G3 Mouse GE probe set A_30_P01023943	Chr3: 138.077195	5.80357	6.3	Chr4: 16.427040	-0.645588	16	0.00564066	0	0	1
A_30_P01025146			AgG3MoGE_A_30_P01025146	Agilent SurePrint G3 Mouse GE probe set A_30_P01025146	Chr2: 35.978508	5.82097	5.3	ChrX: 10.539350	0.645588	16	0.00564066	0	0	1
A_52_P576100	20399	32122	Sh2b1	SH2B adaptor protein 1	Chr7: 126.467199	11.2944	9.2	Chr13: 109.616581	-0.645588	16	0.00564066	0	0	1
A_55_P1978740	77945	10679	Rpgrip1	retinitis pigmentosa GTPase regulator interacting protein 1	Chr14: 52.160866	10.7375	53.1	Chr14: 49.160009	0.645588	16	0.00564066	0	0	1
A_55_P1989405	13709	7303	Elf1	E74-like factor 1	Chr14: 79.582188	8.8367	9.8	Chr3: 54.808349	0.645588	16	0.00564066	0	0	1
A_55_P1994812	72045	77426	2010001E11Rik	RIKEN cDNA 2010001E11 gene	Chr10: 39.920417	5.8333	9.3	Chr5: 98.991833	0.645588	16	0.00564066	0	0	1
A_55_P2065926	54194	8658	Akap8l	A kinase (PRKA) anchor protein 8-like	Chr17: 32.321718	10.9735	21.3	Chr1: 183.702939	-0.645588	16	0.00564066	0	0	1
A_55_P2088615	23876	38170	Fbln5	fibulin 5	Chr12: 101.749943	9.77041	11.8	Chr12: 100.565816	0.645588	16	0.00564066	0	0	1
A_55_P2109257	74552	10722	Nipal3	NIPA-like domain containing 3	Chr4: 135.448920	11.102	17.8	Chr4: 136.220960	-0.645588	16	0.00564066	0	0	1
A_30_P01022204			AgG3MoGE_A_30_P01022204	Agilent SurePrint G3 Mouse GE probe set A_30_P01022204	Chr19: 5.797294	8.8073	13.9	Chr19: 61.154654	-0.644853	16	0.00571976	0	0	1
A_30_P01027809			AgG3MoGE_A_30_P01027809	Agilent SurePrint G3 Mouse GE probe set A_30_P01027809	Chr12: 116.399277	8.92257	86.9	Chr12: 113.940035	-0.644853	16	0.00571976	0	0	1
A_30_P01032555			AgG3MoGE_A_30_P01032555	Agilent SurePrint G3 Mouse GE probe set A_30_P01032555	Chr7: 143.901968	5.80781	9	Chr7: 70.821579	0.644853	16	0.00571976	0	0	1
A_51_P325223	22342	22648	Lin7b	lin-7 homolog B (C. elegans)	Chr7: 45.369248	11.1138	38.9	Chr1: 173.532154	-0.644853	16	0.00571976	0	0	1
A_52_P519783	17005	37613	Ltk	leukocyte tyrosine kinase	Chr2: 119.751806	9.48311	20.2	Chr1: 171.039789	-0.644853	16	0.00571976	0	0	1
A_52_P574697	20218	4781	Khdrbs1	KH domain containing, RNA binding, signal transduction associated 1	Chr4: 129.714918	10.9419	37.2	Chr1: 172.212187	0.644853	16	0.00571976	0	0	1
A_55_P1965539	68194	122216	Ndufb4	NADH dehydrogenase (ubiquinone) 1 beta subcomplex 4	Chr16: 37.647625	12.6113	33.2	Chr1: 173.532154	0.644853	16	0.00571976	0	0	1
A_55_P1967840	330171	32652	Kctd10	potassium channel tetramerisation domain containing 10	Chr5: 114.365782	7.85943	14.7	Chr18: 59.481622	-0.644853	16	0.00571976	0	0	1
A_55_P1977776	790956		LOC790956	5.8S ribosomal RNA	ChrUn: 1.000000	12.6354	25.8	Chr1: 173.532154	-0.644853	16	0.00571976	0	0	1
A_55_P2066180	217310	12737	C630004H02Rik	RIKEN cDNA C630004H02 gene	Chr11: 115.347710	11.6333	11.6	Chr18: 74.487158	-0.644853	16	0.00571976	0	0	1
A_55_P2074197	268294	8870	Zbtb24	zinc finger and BTB domain containing 24	Chr10: 41.465401	9.12295	14.3	Chr10: 123.476906	-0.644853	16	0.00571976	0	0	1
A_55_P2104597	105440	9754	Kctd9	potassium channel tetramerisation domain containing 9	Chr14: 67.742084	12.0812	25.5	Chr1: 173.532154	0.644853	16	0.00571976	0	0	1
A_30_P01021040			AgG3MoGE_A_30_P01021040	Agilent SurePrint G3 Mouse GE probe set A_30_P01021040	Chr8: 34.599589	7.08676	12.3	Chr11: 75.410140	0.644118	16	0.00579974	0	0	1
A_51_P117881	259301	14198	Leap2	liver-expressed antimicrobial peptide 2	Chr11: 53.422296	5.85308	8.3	Chr4: 136.674649	0.644118	16	0.00579974	0	0	1
A_52_P579668	75272		4930564B18Rik	RIKEN cDNA 4930564B18 gene	Chr14: 75.667058	5.69165	6.2	Chr17: 83.231672	0.644118	16	0.00579974	0	0	1
A_55_P1997837	74309	75303	Osbp2	oxysterol-binding protein 2	Chr11: 3.703849	10.1839	10.3	Chr7: 134.108567	-0.644118	16	0.00579974	0	0	1
A_30_P01019117			AgG3MoGE_A_30_P01019117	Agilent SurePrint G3 Mouse GE probe set A_30_P01019117	Chr12: 83.875068	6.64895	9.9	Chr8: 118.706896	0.643382	16	0.00588059	0	0	1
A_51_P220260	21652	7567	Phf1	PHD finger protein 1	Chr17: 26.937770	10.0901	24.2	Chr17: 26.814003	-0.643382	16	0.00588059	0	0	1
A_51_P284442	68283	19280	9530077C05Rik	RIKEN cDNA 9530077C05 gene	Chr9: 22.444332	9.57592	19.7	Chr1: 173.532154	-0.643382	16	0.00588059	0	0	1
A_55_P2035504	107569	9534	Nt5c3	5'-nucleotidase, cytosolic III	Chr6: 56.882529	11.0912	13.3	Chr8: 95.712996	0.643382	16	0.00588059	0	0	1
A_55_P2060188	15260	48172	Hira	histone cell cycle regulation defective homolog A	Chr16: 18.927971	8.75262	16.3	Chr1: 171.039789	0.643382	16	0.00588059	0	0	1
A_55_P2080396	66163	32286	Mrpl4	mitochondrial ribosomal protein L4	Chr9: 21.008776	11.9064	12.7	Chr8: 14.480180	-0.643382	16	0.00588059	0	0	1
A_52_P135313	209824	104166	Vmn1r183	vomeronasal 1 receptor 183	Chr7: 24.055128	5.81268	6.2	Chr12: 44.885447	0.643071	16	0.00591513	0	0	1
A_30_P01028474			AgG3MoGE_A_30_P01028474	Agilent SurePrint G3 Mouse GE probe set A_30_P01028474	Chr7: 92.734417	10.5062	21.4	Chr1: 161.974993	-0.642647	16	0.00596232	0	0	1
A_55_P2044207	68021	55812	Bphl	biphenyl hydrolase-like (serine hydrolase, breast epithelial mucin-associated antigen)	Chr13: 34.046856	9.22341	16.7	Chr1: 172.212187	-0.642647	16	0.00596232	0	0	1
A_55_P2062568	232560	11393	Caprin2	caprin family member 2	Chr6: 148.842512	10.3123	73.3	Chr6: 148.832654	-0.642647	16	0.00596232	0	0	1
A_55_P2054157	15525	1624	Hspa4	heat shock protein 4	Chr11: 53.261583	10.9841	15.2	Chr17: 27.848225	0.642384	16	0.00599174	0	0	1
A_30_P01023142			AgG3MoGE_A_30_P01023142	Agilent SurePrint G3 Mouse GE probe set A_30_P01023142	Chr16: 93.135275	7.16986	24.5	Chr8: 79.699210	0.641912	16	0.00604494	0	0	1
A_30_P01028010			AgG3MoGE_A_30_P01028010	Agilent SurePrint G3 Mouse GE probe set A_30_P01028010	Chr14: 105.110937	5.958	41.3	Chr14: 103.556922	-0.641912	16	0.00604494	0	0	1
A_30_P01032152			AgG3MoGE_A_30_P01032152	Agilent SurePrint G3 Mouse GE probe set A_30_P01032152	Chr11: 33.542412	5.96227	10.7	Chr14: 83.144370	-0.641912	16	0.00604494	0	0	1
A_52_P638794	77485	12677	Stk31	serine threonine kinase 31	Chr6: 49.447302	6.00292	9.2	ChrX: 136.260360	0.641912	16	0.00604494	0	0	1
A_55_P2010116	80718	20879	Rab27b	RAB27b, member RAS oncogene family	Chr18: 69.983831	9.82581	58.2	Chr1: 173.532154	0.641912	16	0.00604494	0	0	1
A_55_P2071087	72023	45651	Cyb561d1	cytochrome b-561 domain containing 1	Chr3: 108.198273	8.93868	15.5	Chr1: 170.535283	-0.641912	16	0.00604494	0	0	1
A_66_P134501	56177	8612	Olfm1	olfactomedin 1	Chr2: 28.230514	11.4433	14.4	Chr1: 160.241233	-0.641912	16	0.00604494	0	0	1
A_55_P2223282	320983		B130019D13Rik	RIKEN cDNA B130019D13 gene	Chr14: 49.004090	8.29649	111.6	Chr14: 48.351388	-0.641648	16	0.00607474	0	0	1
A_51_P211854	20344	2260	Selp	selectin, platelet	Chr1: 164.149529	6.28438	6.3	Chr3: 33.754175	-0.641176	16	0.00612845	0	0	1
A_51_P244194	94332	10919	Cadm3	cell adhesion molecule 3	Chr1: 173.336263	11.2199	25.9	Chr1: 172.212187	-0.641176	16	0.00612845	0	0	1
A_55_P2026223	20448	7939	St6galnac4	ST6 (alpha-N-acetyl-neuraminyl-2,3-beta-galactosyl-1,3)-N-acetylgalactosaminide alpha-2,6-sialyltransferase 4	Chr2: 32.597086	9.12816	16.9	Chr1: 177.945953	-0.641176	16	0.00612845	0	0	1
A_30_P01019824			AgG3MoGE_A_30_P01019824	Agilent SurePrint G3 Mouse GE probe set A_30_P01019824	Chr5: 23.384162	8.42351	66.7	Chr5: 23.178261	-0.640441	16	0.00621287	0	0	1
A_51_P270666	231915	4235	Uspl1	ubiquitin specific peptidase like 1	Chr5: 149.215219	10.5843	23.9	Chr1: 172.212187	-0.640441	16	0.00621287	0	0	1
A_52_P456134	13350	7688	Dgat1	diacylglycerol O-acyltransferase 1	Chr15: 76.502698	10.1867	12.5	Chr15: 95.163495	-0.640441	16	0.00621287	0	0	1
A_55_P2013445	380698	19136	Obscn	obscurin, cytoskeletal calmodulin and titin-interacting RhoGEF	Chr11: 59.073137	5.91232	10.5	Chr9: 34.966796	-0.640441	16	0.00621287	0	0	1
A_55_P2132512	53972	75120	Ngef	neuronal guanine nucleotide exchange factor	Chr1: 87.476854	11.7333	13	Chr1: 173.532154	-0.640441	16	0.00621287	0	0	1
A_55_P2163028	15936	3607	Ier2	immediate early response 2	Chr8: 84.662315	8.05657	21.9	Chr8: 79.699210	0.640441	16	0.00621287	0	0	1
A_55_P2185890	12628	20086	Cfh	complement component factor h	Chr1: 140.084708	7.85224	12.6	Chr5: 36.859169	0.640441	16	0.00621287	0	0	1
A_55_P2195659	100504389		LOC100504389	hypothetical LOC100504389	Chr7: 120.673448	8.55132	13.1	Chr1: 173.532154	0.640441	16	0.00621287	0	0	1
A_66_P139618	20862	86269	Stfa2	stefin A2	Chr16: 36.403946	7.27638	10.5	Chr2: 131.054279	-0.640441	16	0.00621287	0	0	1
A_51_P237514	66235	20364	Eif1ax	eukaryotic translation initiation factor 1A, X-linked	ChrX: 159.385563	11.0166	27	Chr1: 172.212187	0.640177	16	0.00624345	0	0	1
A_30_P01021129			AgG3MoGE_A_30_P01021129	Agilent SurePrint G3 Mouse GE probe set A_30_P01021129	Chr5: 23.384625	9.05281	16	Chr5: 23.178261	-0.639706	16	0.0062982	0	0	1
A_30_P01024553			AgG3MoGE_A_30_P01024553	Agilent SurePrint G3 Mouse GE probe set A_30_P01024553	Chr2: 49.118790	7.71214	16.7	Chr19: 57.733780	0.638971	16	0.00638444	0	0	1
A_30_P01026396			AgG3MoGE_A_30_P01026396	Agilent SurePrint G3 Mouse GE probe set A_30_P01026396	Chr3: 138.079564	5.9277	8.6	Chr16: 23.979910	-0.638971	16	0.00638444	0	0	1
A_30_P01030637			AgG3MoGE_A_30_P01030637	Agilent SurePrint G3 Mouse GE probe set A_30_P01030637	Chr2: 36.257136	6.79586	21.1	Chr1: 171.171850	-0.638971	16	0.00638444	0	0	1
A_51_P393968	12677	7266	Vsx2	visual system homeobox 2	Chr12: 84.595271	8.56695	13.7	Chr1: 179.861787	0.638971	16	0.00638444	0	0	1
A_52_P522427	209488	13142	Hsh2d	hematopoietic SH2 domain containing	Chr8: 72.200887	6.00832	9.5	Chr16: 25.180382	-0.638971	16	0.00638444	0	0	1
A_52_P612693	18970	2013	Polb	polymerase (DNA directed), beta	Chr8: 22.637088	9.99638	43.7	Chr1: 172.212187	-0.638971	16	0.00638444	0	0	1
A_55_P1954421			AgG3MoGE_A_55_P1954421	Agilent SurePrint G3 Mouse GE probe set A_55_P1954421	Chr5: 21.953748	6.07481	11.6	Chr1: 3.001490	0.638971	16	0.00638444	0	0	1
A_55_P2016645			AgG3MoGE_A_55_P2016645	Agilent SurePrint G3 Mouse GE probe set A_55_P2016645	ChrUn: 1.000000	5.78305	12.8	Chr9: 54.029558	0.638971	16	0.00638444	0	0	1
A_55_P2053320	103406		Zfr2	zinc finger RNA binding protein 2	Chr10: 81.252062	11.5244	15	Chr1: 171.171850	-0.638971	16	0.00638444	0	0	1
A_55_P2066384	11651	3785	Akt1	thymoma viral proto-oncogene 1	Chr12: 112.653868	11.8188	18	Chr14: 103.551573	-0.638971	16	0.00638444	0	0	1
A_55_P2133365	73721	13074	1110017D15Rik	RIKEN cDNA 1110017D15 gene	Chr4: 41.507263	8.8773	21.7	Chr4: 41.519905	-0.638971	16	0.00638444	0	0	1
A_55_P2156780			AgG3MoGE_A_55_P2156780	Agilent SurePrint G3 Mouse GE probe set A_55_P2156780	Chr4: 4.527772	5.8393	10.1	Chr7: 129.843317	0.638971	16	0.00638444	0	0	1
A_55_P2208866	97232		C78283	expressed sequence C78283	Chr5: 73.948293	5.82654	6.5	Chr4: 40.731591	0.638971	16	0.00638444	0	0	1
A_55_P2284497	72632		2700090O03Rik	RIKEN cDNA 2700090O03 gene	Chr8: 33.742116	10.4384	35.5	Chr1: 172.212187	0.638971	16	0.00638444	0	0	1
A_30_P01020023			AgG3MoGE_A_30_P01020023	Agilent SurePrint G3 Mouse GE probe set A_30_P01020023	Chr7: 92.732920	8.15327	15.3	Chr1: 145.165322	-0.638235	16	0.0064716	0	0	1
A_30_P01033004			AgG3MoGE_A_30_P01033004	Agilent SurePrint G3 Mouse GE probe set A_30_P01033004	Chr5: 100.421968	5.803	8	Chr16: 31.457397	-0.638235	16	0.0064716	0	0	1
A_55_P2023783	232798	13612	Leng8	leukocyte receptor cluster (LRC) member 8	Chr7: 4.148113	9.94076	17.5	Chr14: 103.551573	-0.638235	16	0.0064716	0	0	1
A_55_P2062991	319875	64599	Tmprss11bnl	transmembrane protease, serine 11b N terminal like	Chr5: 86.659531	5.80965	7	Chr3: 138.637199	0.638235	16	0.0064716	0	0	1
A_30_P01017474			AgG3MoGE_A_30_P01017474	Agilent SurePrint G3 Mouse GE probe set A_30_P01017474	Chr9: 32.361441	6.32468	11.6	Chr11: 103.391282	-0.6375	16	0.00655969	0	0	1
A_30_P01019502			AgG3MoGE_A_30_P01019502	Agilent SurePrint G3 Mouse GE probe set A_30_P01019502	Chr1: 33.839321	5.80397	11	Chr7: 143.559178	-0.6375	16	0.00655969	0	0	1
A_30_P01027832			AgG3MoGE_A_30_P01027832	Agilent SurePrint G3 Mouse GE probe set A_30_P01027832	Chr18: 6.202037	7.68051	18	Chr1: 182.581091	0.6375	16	0.00655969	0	0	1
A_30_P01031833			AgG3MoGE_A_30_P01031833	Agilent SurePrint G3 Mouse GE probe set A_30_P01031833	Chr10: 4.392211	8.40859	17.2	Chr4: 121.397144	0.6375	16	0.00655969	0	0	1
A_51_P109144	66790	121684	Grtp1	GH regulated TBC protein 1	Chr8: 13.177134	9.36349	25.3	Chr1: 170.535283	-0.6375	16	0.00655969	0	0	1
A_51_P128667	23936	8026	Lynx1	Ly6/neurotoxin 1	Chr15: 74.748004	12.3224	8.9	Chr1: 171.171850	-0.6375	16	0.00655969	0	0	1
A_51_P169714	216148	19127	Shc2	SHC (Src homology 2 domain containing) transforming protein 2	Chr10: 79.620004	8.36881	11.2	Chr1: 170.535283	-0.6375	16	0.00655969	0	0	1
A_51_P195100	20479	37976	Vps4b	vacuolar protein sorting 4b	Chr1: 106.771637	10.7121	9.9	Chr1: 171.171850	-0.6375	16	0.00655969	0	0	1
A_51_P230934	12283	69212	Cab39	calcium binding protein 39	Chr1: 85.849987	10.8536	13.4	Chr1: 173.532154	0.6375	16	0.00655969	0	0	1
A_52_P383653	66871	12049	Cpne8	copine VIII	Chr15: 90.648597	8.7283	43.4	Chr15: 90.560257	0.6375	16	0.00655969	0	0	1
A_55_P2303310	402734		C730036E19Rik	RIKEN cDNA C730036E19 gene	Chr1: 151.144031	5.81149	4.8	Chr2: 15.122786	0.6375	16	0.00655969	0	0	1
A_55_P2322981	72626		2700078F05Rik	RIKEN cDNA 2700078F05 gene	Chr1: 181.950137	6.79659	14	Chr12: 88.910306	0.6375	16	0.00655969	0	0	1
A_30_P01017575			AgG3MoGE_A_30_P01017575	Agilent SurePrint G3 Mouse GE probe set A_30_P01017575	Chr9: 52.097919	5.79054	13.3	Chr9: 98.543903	-0.636765	16	0.00664871	0	0	1
A_30_P01029479			AgG3MoGE_A_30_P01029479	Agilent SurePrint G3 Mouse GE probe set A_30_P01029479	Chr1: 85.123586	7.51786	34.5	Chr1: 171.039789	0.636765	16	0.00664871	0	0	1
A_55_P2177614	20383	55708	Sfrs3	serine/arginine-rich splicing factor 3	Chr17: 29.036388	10.9839	28.2	Chr1: 172.212187	0.636765	16	0.00664871	0	0	1
A_30_P01028674			AgG3MoGE_A_30_P01028674	Agilent SurePrint G3 Mouse GE probe set A_30_P01028674	Chr4: 114.959709	7.69192	15.7	Chr10: 73.927006	0.636029	16	0.00673868	0	0	1
A_51_P129317	19070	9116	Mobkl3	MOB1, Mps One Binder kinase activator-like 3	Chr1: 55.152989	10.6878	57.9	Chr1: 172.212187	0.636029	16	0.00673868	0	0	1
A_51_P479132	67917	13214	Zcchc3	zinc finger, CCHC domain containing 3	Chr2: 152.413130	9.62435	8.8	Chr4: 140.799611	-0.636029	16	0.00673868	0	0	1
A_51_P511285	16524	37989	Kcnj9	potassium inwardly-rectifying channel, subfamily J, member 9	Chr1: 172.322093	10.4472	102.5	Chr1: 172.212187	-0.636029	16	0.00673868	0	0	1
A_52_P318361	234671	71115	Ces2c	carboxylesterase 2C	Chr8: 104.854392	5.75959	7.3	Chr13: 12.062957	0.636029	16	0.00673868	0	0	1
A_52_P456158	319262	14127	Fchsd1	FCH and double SH3 domains 1	Chr18: 37.957493	9.41468	19.7	Chr1: 172.212187	-0.636029	16	0.00673868	0	0	1
A_55_P2039190	14588	10565	Gfra4	glial cell line derived neurotrophic factor family receptor alpha 4	Chr2: 131.039640	11.2235	24.1	Chr1: 171.039789	-0.636029	16	0.00673868	0	0	1
A_55_P2062921	13839	55824	Epha5	Eph receptor A5	Chr5: 84.065861	10.1011	19.3	Chr1: 177.554833	0.636029	16	0.00673868	0	0	1
A_55_P2094787	18341	12791	Olfr263	olfactory receptor 263	Chr13: 21.133527	5.65759	10.4	Chr4: 124.385897	0.636029	16	0.00673868	0	0	1
A_55_P2098321			AgG3MoGE_A_55_P2098321	Agilent SurePrint G3 Mouse GE probe set A_55_P2098321	Chr18: 46.790190	10.4345	14	Chr18: 38.969481	0.636029	16	0.00673868	0	0	1
A_55_P2104472			AgG3MoGE_A_55_P2104472	Agilent SurePrint G3 Mouse GE probe set A_55_P2104472	Chr18: 75.181874	11.1524	11.6	Chr15: 90.873313	0.636029	16	0.00673868	0	0	1
A_55_P2156712	241070	21094	Gpr1	G protein-coupled receptor 1	Chr1: 63.182737	8.31205	8.7	Chr14: 74.747362	-0.636029	16	0.00673868	0	0	1
A_55_P2320308	52647		D15Ertd509e	DNA segment, Chr 15, ERATO Doi 509, expressed	Chr15: 66.647809	8.29803	43	Chr1: 172.212187	-0.636029	16	0.00673868	0	0	1
A_55_P2428514	57264	10703	Retn	resistin	Chr8: 3.659757	7.78489	26.3	Chr1: 172.212187	-0.636029	16	0.00673868	0	0	1
A_66_P121474	208092	11607	Chmp6	chromatin modifying protein 6	Chr11: 119.919259	10.1062	14.5	Chr14: 103.551573	-0.636029	16	0.00673868	0	0	1
A_30_P01020713			AgG3MoGE_A_30_P01020713	Agilent SurePrint G3 Mouse GE probe set A_30_P01020713	Chr10: 84.548781	5.71038	7.6	Chr4: 57.500003	0.635294	16	0.0068296	0	0	1
A_51_P366672	246049	72100	Slc36a2	solute carrier family 36 (proton/amino acid symporter), member 2	Chr11: 55.158632	8.67911	13.1	Chr15: 76.038756	0.635294	16	0.0068296	0	0	1
A_51_P413710	11776	2926	Ap3d1	adaptor-related protein complex 3, delta 1 subunit	Chr10: 80.707350	11.4991	12.9	Chr15: 95.163495	-0.635294	16	0.0068296	0	0	1
A_52_P424784	64085	49698	Clstn2	calsyntenin 2	Chr9: 97.444415	11.1877	11.1	Chr1: 173.532154	0.635294	16	0.0068296	0	0	1
A_55_P1960108	100041799		Gm3515	predicted gene 3515	Chr10: 92.071077	10.729	28.1	Chr1: 171.171850	-0.635294	16	0.0068296	0	0	1
A_55_P1962459			AgG3MoGE_A_55_P1962459	Agilent SurePrint G3 Mouse GE probe set A_55_P1962459	Chr18: 60.589901	5.74727	15.6	Chr8: 117.545016	0.635294	16	0.0068296	0	0	1
A_55_P1966765			AgG3MoGE_A_55_P1966765	Agilent SurePrint G3 Mouse GE probe set A_55_P1966765	Chr3: 37.327448	11.5538	8.4	Chr1: 173.532154	0.635294	16	0.0068296	0	0	1
A_55_P2007802	67155	2308	Smarca2	SWI/SNF related, matrix associated, actin dependent regulator of chromatin, subfamily a, member 2	Chr19: 26.778261	10.6338	15.9	Chr1: 172.212187	0.635294	16	0.0068296	0	0	1
A_55_P2008006	11765	47995	Ap1g1	adaptor protein complex AP-1, gamma 1 subunit	Chr8: 109.860876	9.52841	11.7	Chr18: 81.487857	-0.635294	16	0.0068296	0	0	1
A_55_P2025974	20174	4856	Ruvbl2	RuvB-like protein 2	Chr7: 45.421903	10.4205	11.8	Chr18: 81.487857	-0.635294	16	0.0068296	0	0	1
A_55_P2033580	77697	12680	Mmab	methylmalonic aciduria (cobalamin deficiency) type B homolog (human)	Chr5: 114.432091	9.00568	13.3	Chr1: 171.171850	-0.635294	16	0.0068296	0	0	1
A_65_P18993	330450	69247	Far2	fatty acyl CoA reductase 2	Chr6: 148.175824	8.23524	59.8	Chr6: 147.650222	0.635294	16	0.0068296	0	0	1
A_30_P01019229			AgG3MoGE_A_30_P01019229	Agilent SurePrint G3 Mouse GE probe set A_30_P01019229	Chr12: 32.919391	7.65451	17.3	Chr1: 171.171850	-0.634559	16	0.00692147	0	0	1
A_30_P01022287			AgG3MoGE_A_30_P01022287	Agilent SurePrint G3 Mouse GE probe set A_30_P01022287	Chr6: 39.319404	8.49549	30.2	Chr5: 36.859169	-0.634559	16	0.00692147	0	0	1
A_51_P358894	73032	19938	Ttc9b	tetratricopeptide repeat domain 9B	Chr7: 27.655914	10.6238	30.5	Chr1: 172.212187	-0.634559	16	0.00692147	0	0	1
A_52_P381484	100689	40843	Spon2	spondin 2, extracellular matrix protein	Chr5: 33.213968	7.57486	15	Chr9: 21.000297	-0.634559	16	0.00692147	0	0	1
A_52_P603976	23922	4870	Jtb	jumping translocation breakpoint	Chr3: 90.235538	11.047	57.8	Chr3: 89.247364	-0.634559	16	0.00692147	0	0	1
A_52_P673499	20425	3074	Shmt1	serine hydroxymethyltransferase 1 (soluble)	Chr11: 60.789597	7.01203	12.7	Chr4: 148.864403	0.634559	16	0.00692147	0	0	1
A_55_P1993761	59050	5844	Nsa2	NSA2 ribosome biogenesis homolog	Chr13: 97.133539	10.1124	16.3	Chr1: 173.532154	0.634559	16	0.00692147	0	0	1
A_66_P129873	18148	81697	Npm1	nucleophosmin 1	Chr11: 33.152849	12.076	34.5	Chr1: 173.532154	0.634559	16	0.00692147	0	0	1
A_51_P416059	224132	13137	Dirc2	disrupted in renal carcinoma 2 (human)	Chr16: 35.695117	9.56219	55.9	Chr16: 35.171449	0.633824	16	0.0070143	0	0	1
A_55_P1998545	26562	8064	Ncdn	neurochondrin	Chr4: 126.743751	13.0429	10.1	Chr7: 95.972305	-0.633824	16	0.0070143	0	0	1
A_55_P2056315	21371	3388	Tbca	tubulin cofactor A	Chr13: 94.842791	11.5461	10.8	Chr8: 39.960298	0.633824	16	0.0070143	0	0	1
A_55_P2111603	14391	7723	Gabpb1	GA repeat binding protein, beta 1	Chr2: 126.627442	6.39441	126.4	Chr2: 125.859597	-0.633824	16	0.0070143	0	0	1
A_51_P337598	76792	32599	C12orf49	UPF0454 protein C12orf49	Chr5: 118.262491	8.92965	83	Chr5: 117.791718	-0.633088	16	0.00710811	0	0	1
A_55_P1972234			AgG3MoGE_A_55_P1972234	Agilent SurePrint G3 Mouse GE probe set A_55_P1972234	Chr13: 9.596382	12.4808	15.6	Chr1: 173.532154	0.633088	16	0.00710811	0	0	1
A_55_P1978241	11876	7631	Artn	artemin	Chr4: 117.926220	8.56078	39	Chr4: 109.157142	-0.633088	16	0.00710811	0	0	1
A_55_P2015217	207958	68893	Alg11	asparagine-linked glycosylation 11 homolog (yeast, alpha-1,2-mannosyltransferase)	Chr8: 22.068146	10.2018	15.6	Chr3: 145.236795	0.633088	16	0.00710811	0	0	1
A_55_P2078204	109270	17132	Prr5	proline rich 5 (renal)	Chr15: 84.703614	9.67062	15.9	Chr1: 171.171850	0.633088	16	0.00710811	0	0	1
A_55_P2082994			AgG3MoGE_A_55_P2082994	Agilent SurePrint G3 Mouse GE probe set A_55_P2082994	Chr7: 41.739575	5.79162	7.2	Chr10: 30.866226	0.633088	16	0.00710811	0	0	1
A_55_P2090874	22625	19318	Ysk4	Yeast Sps1/Ste20-related kinase 4	Chr1: 127.817381	7.85941	21.9	Chr1: 129.750657	-0.633088	16	0.00710811	0	0	1
A_55_P2367255	73757		4833421G17Rik	RIKEN cDNA 4833421G17 gene	Chr1: 87.865858	8.448	13.7	Chr18: 80.676397	0.633088	16	0.00710811	0	0	1
A_30_P01031729			AgG3MoGE_A_30_P01031729	Agilent SurePrint G3 Mouse GE probe set A_30_P01031729	Chr16: 4.593364	9.12762	8.9	Chr7: 109.979745	-0.632353	16	0.00720289	0	0	1
A_51_P184949	58992	425	F12	coagulation factor XII (Hageman factor)	Chr13: 55.418095	8.29603	18.5	Chr13: 54.842121	-0.632353	16	0.00720289	0	0	1
A_52_P205797	232334	18603	Vgll4	vestigial like 4	Chr6: 114.921332	8.77419	10.3	Chr10: 3.103479	0.632353	16	0.00720289	0	0	1
A_55_P2013710	11814	81615	Apoc3	apolipoprotein C-III	Chr9: 46.235523	7.64527	14.9	Chr5: 117.600485	-0.632353	16	0.00720289	0	0	1
A_30_P01019211			AgG3MoGE_A_30_P01019211	Agilent SurePrint G3 Mouse GE probe set A_30_P01019211	Chr2: 156.388387	12.4475	11.1	Chr1: 163.311074	-0.631618	16	0.00729865	0	0	1
A_30_P01030058			AgG3MoGE_A_30_P01030058	Agilent SurePrint G3 Mouse GE probe set A_30_P01030058	Chr6: 35.261142	6.17584	12	Chr6: 49.268521	0.631618	16	0.00729865	0	0	1
A_30_P01030585			AgG3MoGE_A_30_P01030585	Agilent SurePrint G3 Mouse GE probe set A_30_P01030585	Chr1: 158.958127	6.51927	47	Chr1: 152.995427	0.631618	16	0.00729865	0	0	1
A_51_P301930	74511		Lrrc17	leucine rich repeat containing 17	Chr5: 21.575799	6.99789	9.4	Chr11: 90.578429	0.631618	16	0.00729865	0	0	1
A_52_P166393	11870	3184	Art1	ADP-ribosyltransferase 1	Chr7: 102.110881	6.20832	10.4	ChrX: 166.339421	0.631618	16	0.00729865	0	0	1
A_52_P494372	80292	82340	Zxdc	ZXD family zinc finger C	Chr6: 90.402778	8.56103	10.8	Chr1: 173.532154	-0.631618	16	0.00729865	0	0	1
A_55_P1984119	14588	10565	Gfra4	glial cell line derived neurotrophic factor family receptor alpha 4	Chr2: 131.040404	9.60627	18.7	Chr1: 173.532154	-0.631618	16	0.00729865	0	0	1
A_55_P1997335	72325	21021	1300018I17Rik	RIKEN cDNA 1300018I17 gene	Chr8: 123.242356	11.3615	14.2	Chr1: 170.535283	-0.631618	16	0.00729865	0	0	1
A_55_P2005743	67586	12159	Ubxn11	UBX domain protein 11	Chr4: 134.126605	9.64876	28.1	Chr1: 172.212187	-0.631618	16	0.00729865	0	0	1
A_55_P2045198	22066	22955	Trpc4	transient receptor potential cation channel, subfamily C, member 4	Chr3: 54.318048	8.98265	15.6	Chr18: 75.633145	-0.631618	16	0.00729865	0	0	1
A_55_P2092791			AgG3MoGE_A_55_P2092791	Agilent SurePrint G3 Mouse GE probe set A_55_P2092791	Chr13: 54.487592	5.96703	12.3	Chr13: 26.078872	0.631618	16	0.00729865	0	0	1
A_55_P2098061	77832	12686	Tchp	trichoplein, keratin filament binding	Chr5: 114.721941	9.88505	11.5	Chr19: 4.821196	-0.631618	16	0.00729865	0	0	1
A_66_P116635	111975		Igf2as	insulin-like growth factor 2, antisense	Chr7: 142.670251	8.19349	9.4	Chr5: 117.600485	0.631618	16	0.00729865	0	0	1
A_51_P494863	106639	18727	Vmac	vimentin-type intermediate filament associated coiled-coil protein	Chr17: 56.714273	9.24097	12.3	Chr5: 43.797109	-0.630882	16	0.00739541	0	0	1
A_52_P641195	69479	45977	1700029J07Rik	RIKEN cDNA 1700029J07 gene	Chr8: 45.953808	8.973	14.8	Chr1: 171.171850	-0.630882	16	0.00739541	0	0	1
A_52_P644354	20402	40787	Zfp106	zinc finger protein 106	Chr2: 120.507325	10.7688	24.1	Chr1: 171.171850	0.630882	16	0.00739541	0	0	1
A_55_P1979833	12705	3057	Cited1	Cbp/p300-interacting transactivator with Glu/Asp-rich carboxy-terminal domain 1	ChrX: 102.247437	10.717	8.2	Chr5: 132.043948	-0.630882	16	0.00739541	0	0	1
A_55_P2180470	11448	60	Chrne	cholinergic receptor, nicotinic, epsilon polypeptide	Chr11: 70.615713	5.69581	8.6	Chr11: 107.935469	0.630882	16	0.00739541	0	0	1
A_66_P131406	791367		Gm10099	predicted gene 10099	Chr11: 118.032370	6.90551	10.7	Chr1: 171.171850	0.630882	16	0.00739541	0	0	1
A_30_P01028049			AgG3MoGE_A_30_P01028049	Agilent SurePrint G3 Mouse GE probe set A_30_P01028049	Chr10: 127.383644	6.5947	9.7	Chr9: 29.939029	-0.630147	16	0.00749316	0	0	1
A_51_P327418	208606	45198	Rsrc2	arginine/serine-rich coiled-coil 2	Chr5: 123.729173	10.8504	11.1	Chr18: 82.264035	0.630147	16	0.00749316	0	0	1
A_51_P380401	71941	11575	Cars2	cysteinyl-tRNA synthetase 2(putative)	Chr8: 11.516152	9.51838	9.6	Chr15: 91.710157	-0.630147	16	0.00749316	0	0	1
A_51_P461504	13631	7299	Eef2k	eukaryotic elongation factor-2 kinase	Chr7: 120.899513	8.79111	11.1	Chr19: 15.562098	0.630147	16	0.00749316	0	0	1
A_55_P1962766	277743	18806	Fam131c	family with sequence similarity 131, member C	Chr4: 141.383588	8.58681	47.9	Chr4: 140.799611	-0.630147	16	0.00749316	0	0	1
A_55_P1985344			AgG3MoGE_A_55_P1985344	Agilent SurePrint G3 Mouse GE probe set A_55_P1985344	Chr19: 9.346858	6.08211	12.6	Chr19: 19.868036	-0.630147	16	0.00749316	0	0	1
A_55_P2044217	240613	19046	Kiaa2026	human KIAA2026 protein with typical chromatin-associated bromodomain	Chr19: 29.753754	11.6937	41.5	Chr1: 173.532154	0.630147	16	0.00749316	0	0	1
A_55_P2080163	52502	8632	Carhsp1	calcium regulated heat stable protein 1	Chr16: 8.660697	10.4429	13.2	Chr3: 39.285982	0.630147	16	0.00749316	0	0	1
A_55_P2161219	330267	46582	Thsd7a	thrombospondin, type I, domain containing 7A	Chr6: 12.317087	10.7803	11.7	Chr1: 179.861787	0.630147	16	0.00749316	0	0	1
A_55_P2227355	19277	21564	Ptpro	protein tyrosine phosphatase, receptor type, O	Chr6: 137.462881	10.621	17.3	Chr1: 183.171725	-0.630147	16	0.00749316	0	0	1
A_30_P01018267			AgG3MoGE_A_30_P01018267	Agilent SurePrint G3 Mouse GE probe set A_30_P01018267	Chr13: 15.970268	7.16411	15.8	Chr14: 99.740679	-0.629412	16	0.00759192	0	0	1
A_52_P367774	75871	32345	Zfp821	zinc finger protein 821	Chr8: 109.724552	10.4096	22.9	Chr1: 173.532154	-0.629412	16	0.00759192	0	0	1
A_52_P489202			AgG3MoGE_A_52_P489202	Agilent SurePrint G3 Mouse GE probe set A_52_P489202	Chr10: 95.794855	6.09181	15.8	Chr7: 73.746984	0.629412	16	0.00759192	0	0	1
A_55_P1952127	19167	2082	Psma3	proteasome (prosome, macropain) subunit, alpha type 3	Chr12: 70.994444	12.1805	18.8	Chr1: 172.212187	0.629412	16	0.00759192	0	0	1
A_55_P2154880			AgG3MoGE_A_55_P2154880	Agilent SurePrint G3 Mouse GE probe set A_55_P2154880	Chr11: 9.737427	9.89541	5.2	Chr15: 10.420887	0.629412	16	0.00759192	0	0	1
A_55_P2321125	414113		D230040A04Rik	RIKEN cDNA D230040A04 gene	Chr13: 14.068354	8.53143	12	Chr18: 68.179645	0.629412	16	0.00759192	0	0	1
A_55_P2274370	105518		A630023A22Rik	RIKEN cDNA A630023A22 gene	Chr14: 34.051147	5.63065	8.3	Chr12: 117.550953	0.628906	16	0.00766041	0	0	1
A_30_P01017515			AgG3MoGE_A_30_P01017515	Agilent SurePrint G3 Mouse GE probe set A_30_P01017515	Chr1: 181.902706	10.2764	27.3	Chr1: 179.861787	0.628676	16	0.00769169	0	0	1
A_30_P01019687			AgG3MoGE_A_30_P01019687	Agilent SurePrint G3 Mouse GE probe set A_30_P01019687	Chr8: 121.874045	7.21814	26.3	Chr1: 173.532154	0.628676	16	0.00769169	0	0	1
A_30_P01019702			AgG3MoGE_A_30_P01019702	Agilent SurePrint G3 Mouse GE probe set A_30_P01019702	Chr13: 98.695612	5.74381	10	Chr14: 105.228483	0.628676	16	0.00769169	0	0	1
A_30_P01021839			AgG3MoGE_A_30_P01021839	Agilent SurePrint G3 Mouse GE probe set A_30_P01021839	Chr5: 124.244974	6.92065	83.8	Chr5: 123.165952	0.628676	16	0.00769169	0	0	1
A_30_P01026291			AgG3MoGE_A_30_P01026291	Agilent SurePrint G3 Mouse GE probe set A_30_P01026291	Chr3: 125.861031	7.21343	14.7	Chr13: 26.078872	0.628676	16	0.00769169	0	0	1
A_30_P01032943			AgG3MoGE_A_30_P01032943	Agilent SurePrint G3 Mouse GE probe set A_30_P01032943	Chr1: 161.034955	7.19311	14.4	Chr2: 100.917657	-0.628676	16	0.00769169	0	0	1
A_51_P295442	59125	69340	Nek7	NIMA (never in mitosis gene a)-related expressed kinase 7	Chr1: 138.485186	10.8377	10.3	Chr12: 104.969621	0.628676	16	0.00769169	0	0	1
A_51_P508838	57814	10959	Kcne4	potassium voltage-gated channel, Isk-related subfamily, gene 4	Chr1: 78.819263	7.36565	12.3	Chr2: 165.782729	0.628676	16	0.00769169	0	0	1
A_52_P304128	17387	21040	Mmp14	matrix metallopeptidase 14 (membrane-inserted)	Chr14: 54.439938	8.70851	12.7	Chr18: 69.216071	-0.628676	16	0.00769169	0	0	1
A_55_P1973995			AgG3MoGE_A_55_P1973995	Agilent SurePrint G3 Mouse GE probe set A_55_P1973995	Chr18: 36.922096	11.4401	16.5	Chr3: 98.281585	0.628676	16	0.00769169	0	0	1
A_55_P2087865	28113	8264	Tinf2	Terf1 (TRF1)-interacting nuclear factor 2	Chr14: 55.679515	9.71662	10.9	Chr1: 171.171850	-0.628676	16	0.00769169	0	0	1
A_55_P2285526	97531		C79240	expressed sequence C79240	Chr9: 100.791688	6.50643	12.3	Chr13: 7.000000	-0.628676	16	0.00769169	0	0	1
A_30_P01021620			AgG3MoGE_A_30_P01021620	Agilent SurePrint G3 Mouse GE probe set A_30_P01021620	Chr1: 93.986079	8.30216	12.8	Chr6: 148.832654	-0.627941	16	0.00779247	0	0	1
A_55_P2013501	15289	87355	Hmgb1	high mobility group protein B1 (DNA-binding)	Chr5: 149.048415	11.4684	12	Chr15: 96.169087	0.627941	16	0.00779247	0	0	1
A_55_P2033876			AgG3MoGE_A_55_P2033876	Agilent SurePrint G3 Mouse GE probe set A_55_P2033876	Chr14: 31.077277	11.4848	9.5	Chr1: 173.532154	0.627941	16	0.00779247	0	0	1
A_55_P2154977	71919	11613	Rpap3	RNA polymerase II associated protein 3	Chr15: 97.675105	11.3381	22.6	Chr1: 153.914763	0.627941	16	0.00779247	0	0	1
A_30_P01018900			AgG3MoGE_A_30_P01018900	Agilent SurePrint G3 Mouse GE probe set A_30_P01018900	Chr3: 27.862103	5.87873	6.7	Chr10: 102.375391	-0.627206	16	0.00789428	0	0	1
A_30_P01021762			AgG3MoGE_A_30_P01021762	Agilent SurePrint G3 Mouse GE probe set A_30_P01021762	Chr11: 51.235348	5.819	10.5	Chr2: 43.574265	0.627206	16	0.00789428	0	0	1
A_30_P01023094			AgG3MoGE_A_30_P01023094	Agilent SurePrint G3 Mouse GE probe set A_30_P01023094	Chr2: 173.596100	8.79941	10.9	Chr7: 6.568335	0.627206	16	0.00789428	0	0	1
A_30_P01027421			AgG3MoGE_A_30_P01027421	Agilent SurePrint G3 Mouse GE probe set A_30_P01027421	Chr6: 31.103126	5.87959	8.8	Chr12: 116.775396	-0.627206	16	0.00789428	0	0	1
A_51_P135732	232664	23378	Ccdc136	coiled-coil domain containing 136	Chr6: 29.418136	10.9252	18.2	Chr18: 58.706653	-0.627206	16	0.00789428	0	0	1
A_51_P484671	104111	2978	Adcy3	adenylate cyclase 3	Chr12: 4.211535	9.26424	11.6	Chr1: 186.016003	-0.627206	16	0.00789428	0	0	1
A_52_P80806	56403	4648	Syncrip	synaptotagmin binding, cytoplasmic RNA interacting protein	Chr9: 88.449898	9.98692	11.8	Chr2: 162.891287	0.627206	16	0.00789428	0	0	1
A_55_P1976724			AgG3MoGE_A_55_P1976724	Agilent SurePrint G3 Mouse GE probe set A_55_P1976724	Chr4: 99.651587	8.10722	39.5	Chr5: 30.995858	-0.627206	16	0.00789428	0	0	1
A_55_P1983553	209743	17782	AF529169	cDNA sequence AF529169	Chr9: 89.590038	8.94043	10.9	Chr2: 57.864072	0.627206	16	0.00789428	0	0	1
A_55_P2038467			AgG3MoGE_A_55_P2038467	Agilent SurePrint G3 Mouse GE probe set A_55_P2038467	Chr7: 7.362192	7.03022	10.9	Chr2: 147.562633	-0.627206	16	0.00789428	0	0	1
A_55_P2161456	74069	120222	Serpina3a	serine (or cysteine) peptidase inhibitor, clade A, member 3A	Chr12: 104.121755	5.78281	16	Chr18: 81.487857	0.627206	16	0.00789428	0	0	1
A_55_P2184641	69952	104410	Tunar	Tcl1 upstream neural differentiation associated RNA (non coding lincRNA)	Chr12: 105.382644	8.51765	13.8	Chr1: 163.311074	-0.627206	16	0.00789428	0	0	1
A_30_P01023820			AgG3MoGE_A_30_P01023820	Agilent SurePrint G3 Mouse GE probe set A_30_P01023820	Chr3: 65.659312	5.78203	11.5	Chr5: 129.612396	-0.626471	16	0.00799713	0	0	1
A_30_P01024464			AgG3MoGE_A_30_P01024464	Agilent SurePrint G3 Mouse GE probe set A_30_P01024464	Chr17: 83.098202	5.87019	8.4	Chr6: 87.135128	0.626471	16	0.00799713	0	0	1
A_30_P01029732			AgG3MoGE_A_30_P01029732	Agilent SurePrint G3 Mouse GE probe set A_30_P01029732	Chr1: 134.060120	7.70022	23.3	Chr5: 126.665591	-0.626471	16	0.00799713	0	0	1
A_51_P196590	15107	55888	Hadh	hydroxyacyl-Coenzyme A dehydrogenase	Chr3: 131.233971	10.3554	18	Chr3: 129.483519	0.626471	16	0.00799713	0	0	1
A_51_P343851	73122	3141	Tgfbrap1	transforming growth factor, beta receptor associated protein 1	Chr1: 43.047700	8.53432	10.6	Chr17: 91.649865	-0.626471	16	0.00799713	0	0	1
A_52_P482203	381802	41622	Tsen2	tRNA splicing endonuclease 2 homolog	Chr6: 115.578190	10.7344	23.2	Chr1: 173.532154	-0.626471	16	0.00799713	0	0	1
A_55_P2103682			AgG3MoGE_A_55_P2103682	Agilent SurePrint G3 Mouse GE probe set A_55_P2103682	Chr15: 10.560725	12.9566	10.2	Chr5: 118.916969	-0.626471	16	0.00799713	0	0	1
A_30_P01026057			AgG3MoGE_A_30_P01026057	Agilent SurePrint G3 Mouse GE probe set A_30_P01026057	Chr1: 59.392732	5.79324	5.6	Chr9: 118.000000	0.626196	16	0.00803581	0	0	1
A_52_P214764	74927		4930479M11Rik	RIKEN cDNA 4930479M11 gene	Chr7: 30.671090	5.97711	7.2	Chr4: 156.078130	-0.625735	16	0.00810101	0	0	1
A_52_P230688	66532	11985	Rep15	RAB15 effector protein	Chr6: 147.033378	9.14097	14.4	Chr5: 117.600485	0.625735	16	0.00810101	0	0	1
A_52_P231428	214642	57014	A430107O13Rik	RIKEN cDNA A430107O13 gene	Chr6: 22.237634	6.97295	10.9	Chr5: 30.995858	0.625735	16	0.00810101	0	0	1
A_55_P2101503			AgG3MoGE_A_55_P2101503	Agilent SurePrint G3 Mouse GE probe set A_55_P2101503	Chr19: 9.557785	9.36054	19.9	Chr10: 96.421706	0.625735	16	0.00810101	0	0	1
A_55_P2107657	74035	32589	Nol9	nucleolar protein 9	Chr4: 152.056334	7.06341	11.1	Chr5: 27.932370	0.625735	16	0.00810101	0	0	1
A_55_P2153743	171429	99903	Slc26a6	solute carrier family 26, member 6	Chr9: 108.912991	9.76584	33.3	Chr1: 171.171850	-0.625735	16	0.00810101	0	0	1
A_55_P2259120	100303645		LOC100303645	hypothetical LOC100303645	Chr7: 3.220580	5.64289	7.7	Chr13: 12.062957	0.625371	16	0.0081528	0	0	1
A_30_P01031256			AgG3MoGE_A_30_P01031256	Agilent SurePrint G3 Mouse GE probe set A_30_P01031256	Chr2: 175.168602	5.84765	4	Chr7: 68.586905	0.625	16	0.00820594	0	0	1
A_30_P01032403			AgG3MoGE_A_30_P01032403	Agilent SurePrint G3 Mouse GE probe set A_30_P01032403	Chr13: 62.265314	5.91851	12.9	Chr5: 5.383371	0.625	16	0.00820594	0	0	1
A_55_P2008434	74757		5830416I19Rik	RIKEN cDNA 5830416I19 gene	Chr5: 64.048205	5.80657	12.3	Chr6: 105.742630	0.625	16	0.00820594	0	0	1
A_55_P2037428	68393	105237	Mogat1	monoacylglycerol O-acyltransferase 1	Chr1: 78.538102	8.06384	18.3	Chr1: 177.945953	-0.625	16	0.00820594	0	0	1
A_30_P01025826			AgG3MoGE_A_30_P01025826	Agilent SurePrint G3 Mouse GE probe set A_30_P01025826	Chr14: 65.150215	7.77781	12.3	Chr5: 117.791718	-0.624265	16	0.00831192	0	0	1
A_30_P01029773			AgG3MoGE_A_30_P01029773	Agilent SurePrint G3 Mouse GE probe set A_30_P01029773	Chr3: 108.968182	7.25259	9.6	Chr14: 124.108797	-0.624265	16	0.00831192	0	0	1
A_51_P226711	19213	10304	Ptf1a	pancreas specific transcription factor, 1a	Chr2: 19.447093	5.84708	8.8	Chr11: 67.659339	0.624265	16	0.00831192	0	0	1
A_52_P287313	381544	28727	Gm1661	predicted gene 1661	Chr4: 117.213501	6.7193	41.8	Chr4: 109.157142	-0.624265	16	0.00831192	0	0	1
A_55_P2005195	73281		1700023G09Rik	RIKEN cDNA 1700023G09 gene	Chr1: 186.929267	5.6503	7.4	Chr1: 13.845794	0.624265	16	0.00831192	0	0	1
A_55_P2059130	78473	2764	Skap1	src family associated phosphoprotein 1	Chr11: 96.492901	5.95554	10.1	Chr1: 139.473574	-0.624265	16	0.00831192	0	0	1
A_55_P2063107	12695	72199	Inadl	InaD-like	Chr4: 98.674431	7.83589	14.1	Chr17: 69.961953	-0.624265	16	0.00831192	0	0	1
A_55_P2075769	93765	100734	Ube2n	ubiquitin-conjugating enzyme E2N	Chr10: 95.545549	11.8031	26.1	Chr1: 172.212187	0.624265	16	0.00831192	0	0	1
A_55_P2108094	545388	116062	B020018G12Rik	RIKEN cDNA B020018G12 gene	Chr1: 175.977777	5.98559	8.8	ChrX: 145.324492	-0.624265	16	0.00831192	0	0	1
A_55_P2208579	225631	113592	Onecut2	one cut domain, family member 2	Chr18: 64.386608	10.8652	36.4	Chr1: 177.554833	0.624265	16	0.00831192	0	0	1
A_55_P2243516	74381		4932430A15Rik	RIKEN cDNA 4932430A15 gene	Chr4: 12.014635	5.99827	9.2	Chr9: 13.305652	-0.624265	16	0.00831192	0	0	1
A_55_P2257306	74852		4930402D18Rik	RIKEN cDNA 4930402D18 gene	Chr15: 60.967285	5.94322	8.7	Chr14: 103.556922	0.624265	16	0.00831192	0	0	1
A_55_P1970646			AgG3MoGE_A_55_P1970646	Agilent SurePrint G3 Mouse GE probe set A_55_P1970646	Chr19: 54.703455	5.65532	8	Chr5: 93.316062	0.623721	16	0.008391	0	0	1
A_51_P470079	16178	7783	Il1r2	interleukin 1 receptor, type II	Chr1: 40.123169	7.37765	16.6	Chr9: 21.000297	0.623529	16	0.00841897	0	0	1
A_51_P508853	75560	38779	Ep400	E1A binding protein p400	Chr5: 110.738861	7.25578	16	Chr5: 108.720667	0.623529	16	0.00841897	0	0	1
A_52_P301223	93871	23130	Brwd1	bromodomain and WD repeat domain containing 1	Chr16: 96.066921	10.3041	17.9	Chr10: 96.421706	-0.623529	16	0.00841897	0	0	1
A_55_P1952690	269261		Rpl12	ribosomal protein L12	Chr2: 32.963006	12.4249	10.8	Chr13: 117.570186	0.623529	16	0.00841897	0	0	1
A_55_P1987827			AgG3MoGE_A_55_P1987827	Agilent SurePrint G3 Mouse GE probe set A_55_P1987827	Chr19: 12.528794	6.90873	12.6	Chr10: 17.818068	0.623529	16	0.00841897	0	0	1
A_55_P2035593	15499	74556	Hsf1	heat shock factor 1	Chr15: 76.500890	10.0805	12.3	Chr10: 102.115020	-0.623529	16	0.00841897	0	0	1
A_55_P2153221			AgG3MoGE_A_55_P2153221	Agilent SurePrint G3 Mouse GE probe set A_55_P2153221	Chr13: 47.123200	5.83189	17.1	Chr10: 67.781959	0.623529	16	0.00841897	0	0	1
A_66_P119943	78796	14632	Zcchc4	zinc finger, CCHC domain containing 4	Chr5: 52.819706	7.87495	34.3	Chr5: 52.439309	0.623529	16	0.00841897	0	0	1
A_51_P320606	28078	11378	Prl5a1	prolactin family 5, subfamily a, member 1	Chr13: 28.151177	5.63514	8.1	Chr17: 27.637041	0.622976	16	0.00850029	0	0	1
A_30_P01031026			AgG3MoGE_A_30_P01031026	Agilent SurePrint G3 Mouse GE probe set A_30_P01031026	Chr5: 36.671611	8.74746	47.1	Chr5: 30.995858	0.622794	16	0.00852708	0	0	1
A_51_P132483	75514		1700013H16Rik	RIKEN cDNA 1700013H16 gene	ChrX: 53.743104	5.82878	9.5	Chr17: 90.381205	0.622794	16	0.00852708	0	0	1
A_51_P252859	16007	1194	Cyr61	cysteine rich protein 61	Chr3: 145.647223	8.652	11.3	Chr5: 24.366648	0.622794	16	0.00852708	0	0	1
A_66_P130853	70966		4931415C17Rik	RIKEN cDNA 4931415C17 gene	Chr8: 12.672891	8.27808	12.8	Chr1: 40.852383	-0.622794	16	0.00852708	0	0	1
A_51_P230287	81840	56899	Sorcs2	sortilin-related VPS10 domain containing receptor 2	Chr5: 36.017442	9.80378	162.8	Chr5: 31.237655	-0.622517	16	0.00856815	0	0	1
A_51_P298355	110052	2593	Dek	DEK oncogene (DNA binding)	Chr13: 47.085109	10.5304	20.2	Chr13: 46.997832	0.622059	16	0.00863627	0	0	1
A_52_P568235	213262	10584	Fstl5	follistatin-like 5	Chr3: 76.709899	10.2512	9.8	Chr8: 39.960298	0.622059	16	0.00863627	0	0	1
A_55_P2118436	15043	74884	H2-T3	histocompatibility 2, T region locus 3	ChrUn: 1.000000	5.84257	11.3	Chr10: 102.375391	-0.622059	16	0.00863627	0	0	1
A_55_P1957777	258997		Olfr202	olfactory receptor 202	Chr16: 59.283578	5.62876	9.9	Chr3: 52.040795	0.621781	16	0.00867782	0	0	1
A_30_P01022750			AgG3MoGE_A_30_P01022750	Agilent SurePrint G3 Mouse GE probe set A_30_P01022750	Chr17: 24.023824	8.0817	59.4	Chr8: 79.699210	-0.621324	16	0.00874654	0	0	1
A_30_P01025781			AgG3MoGE_A_30_P01025781	Agilent SurePrint G3 Mouse GE probe set A_30_P01025781	Chr18: 6.201843	7.34176	11.9	Chr1: 173.532154	0.621324	16	0.00874654	0	0	1
A_30_P01027392			AgG3MoGE_A_30_P01027392	Agilent SurePrint G3 Mouse GE probe set A_30_P01027392	ChrX: 155.304450	6.69092	10.1	Chr1: 170.535283	-0.621324	16	0.00874654	0	0	1
A_30_P01030035			AgG3MoGE_A_30_P01030035	Agilent SurePrint G3 Mouse GE probe set A_30_P01030035	Chr18: 6.201611	7.33168	23	Chr1: 177.554833	0.621324	16	0.00874654	0	0	1
A_51_P521090	76710		2210406O10Rik	RIKEN cDNA 2210406O10 gene	Chr5: 36.456075	7.20565	23.3	Chr5: 30.995858	0.621324	16	0.00874654	0	0	1
A_52_P252121	100045796		LOC100045796	cysteine desulfurase, mitochondrial-like	Chr2: 156.142016	8.12357	16.9	Chr4: 136.442626	0.621324	16	0.00874654	0	0	1
A_52_P654534	140477	15639	Dmbx1	diencephalon/mesencephalon homeobox 1	Chr4: 115.915178	8.95795	42.7	Chr4: 109.157142	-0.621324	16	0.00874654	0	0	1
A_55_P2063381	108832	10148	5430405G05Rik	RIKEN cDNA 5430405G05 gene	Chr2: 151.707238	10.2525	31.6	Chr1: 171.039789	-0.621324	16	0.00874654	0	0	1
A_55_P2327577	319825		D630013G24Rik	RIKEN cDNA D630013G24 gene	Chr3: 133.112303	5.90989	33.8	Chr3: 129.483519	0.621324	16	0.00874654	0	0	1
A_55_P2372877	723988		A330062J17Rik	RIKEN cDNA A330062J17 gene	Chr1: 155.698040	8.41365	14.7	Chr1: 177.945953	0.621324	16	0.00874654	0	0	1
A_66_P101707	11498	86950	Adam4	a disintegrin and metallopeptidase domain 4	Chr12: 81.419588	6.891	11.1	Chr1: 173.532154	0.621324	16	0.00874654	0	0	1
A_55_P1984391	277854	34718	Depdc5	DEP domain containing 5	Chr5: 32.893391	8.52854	15.1	Chr1: 163.311074	-0.621045	16	0.00878859	0	0	1
A_30_P01018111			AgG3MoGE_A_30_P01018111	Agilent SurePrint G3 Mouse GE probe set A_30_P01018111	Chr1: 52.456298	5.80805	12.4	Chr12: 9.748445	0.620588	16	0.0088579	0	0	1
A_51_P319732	57312	4255	Mrps31	mitochondrial ribosomal protein S31	Chr8: 22.427868	10.9054	51.2	Chr1: 172.212187	0.620588	16	0.0088579	0	0	1
A_51_P349213	229499	50472	Fcrl1	Fc receptor-like 1	Chr3: 87.392051	5.80386	4.3	Chr9: 123.928903	0.620588	16	0.0088579	0	0	1
A_52_P216488	93971		Klra19	killer cell lectin-like receptor, subfamily A, member 19	ChrUn: 1.000000	5.84016	7.7	Chr9: 22.854061	0.620588	16	0.0088579	0	0	1
A_55_P1968969			AgG3MoGE_A_55_P1968969	Agilent SurePrint G3 Mouse GE probe set A_55_P1968969	Chr1: 60.522680	11.5529	30.5	Chr1: 171.171850	0.620588	16	0.0088579	0	0	1
A_55_P1980094	258340	103824	Olfr1265	olfactory receptor 1265	Chr2: 90.037778	5.80151	8.4	Chr6: 28.049256	-0.620588	16	0.0088579	0	0	1
A_55_P1985976			AgG3MoGE_A_55_P1985976	Agilent SurePrint G3 Mouse GE probe set A_55_P1985976	ChrY: 30.790291	5.71762	6.8	ChrX: 6.623304	0.620588	16	0.0088579	0	0	1
A_55_P2040763	69276	2449	Sec62	SEC62 homolog	Chr3: 30.820018	12.0804	21.8	Chr1: 172.212187	0.620588	16	0.0088579	0	0	1
A_55_P2376193	98722		AW556253	expressed sequence AW556253	Chr1: 38.612815	5.74568	14	Chr4: 63.019978	0.620588	16	0.0088579	0	0	1
A_30_P01018068			AgG3MoGE_A_30_P01018068	Agilent SurePrint G3 Mouse GE probe set A_30_P01018068	Chr3: 88.229863	11.4986	14.1	Chr5: 41.925129	-0.619853	16	0.00897036	0	0	1
A_30_P01020180			AgG3MoGE_A_30_P01020180	Agilent SurePrint G3 Mouse GE probe set A_30_P01020180	Chr8: 122.507734	8.66665	45.8	Chr5: 36.859169	-0.619853	16	0.00897036	0	0	1
A_30_P01020415			AgG3MoGE_A_30_P01020415	Agilent SurePrint G3 Mouse GE probe set A_30_P01020415	Chr3: 19.896140	7.06508	7.5	Chr13: 12.062957	-0.619853	16	0.00897036	0	0	1
A_30_P01023350			AgG3MoGE_A_30_P01023350	Agilent SurePrint G3 Mouse GE probe set A_30_P01023350	Chr8: 78.072564	6.59338	10.8	Chr1: 153.914763	-0.619853	16	0.00897036	0	0	1
A_30_P01028164			AgG3MoGE_A_30_P01028164	Agilent SurePrint G3 Mouse GE probe set A_30_P01028164	Chr6: 108.610237	7.55038	74.3	Chr6: 105.742630	-0.619853	16	0.00897036	0	0	1
A_30_P01031411			AgG3MoGE_A_30_P01031411	Agilent SurePrint G3 Mouse GE probe set A_30_P01031411	ChrX: 93.757534	5.765	9	Chr11: 104.750673	0.619853	16	0.00897036	0	0	1
A_30_P01031670			AgG3MoGE_A_30_P01031670	Agilent SurePrint G3 Mouse GE probe set A_30_P01031670	Chr1: 132.988483	6.34995	12.2	Chr17: 89.490513	-0.619853	16	0.00897036	0	0	1
A_51_P115471	239552	12785	Apol8	apolipoprotein L 8	Chr15: 77.747924	9.46597	16.2	Chr1: 172.212187	-0.619853	16	0.00897036	0	0	1
A_51_P378298	69169	48347	Faim3	Fas apoptotic inhibitory molecule 3	Chr1: 130.880679	8.59576	8	Chr6: 61.637599	-0.619853	16	0.00897036	0	0	1
A_52_P742248	72750	18307	Fam117b	family with sequence similarity 117, member B	Chr1: 59.985285	10.978	12.6	Chr11: 50.576551	0.619853	16	0.00897036	0	0	1
A_55_P1953082			AgG3MoGE_A_55_P1953082	Agilent SurePrint G3 Mouse GE probe set A_55_P1953082	Chr1: 93.750972	5.72608	8.6	Chr5: 4.322812	0.619853	16	0.00897036	0	0	1
A_55_P1967820	224833	19823	AI661453	expressed sequence AI661453	Chr17: 47.470485	6.62749	17.9	Chr5: 27.932370	0.619853	16	0.00897036	0	0	1
A_55_P1972763	74098	41206	C1orf123	human chromosome 1 open reading frame 123	Chr4: 107.896668	8.46197	49.8	Chr1: 172.212187	-0.619853	16	0.00897036	0	0	1
A_55_P1989053			AgG3MoGE_A_55_P1989053	Agilent SurePrint G3 Mouse GE probe set A_55_P1989053	Chr3: 97.312313	5.95462	12.3	Chr7: 72.976712	-0.619853	16	0.00897036	0	0	1
A_55_P2019483	234593	23228	Ndrg4	N-myc downstream regulated gene 4	Chr8: 95.714834	13.3472	10.8	Chr17: 48.599852	-0.619853	16	0.00897036	0	0	1
A_55_P2048011	217980	18195	Larp4b	La ribonucleoprotein domain family, member 4B	Chr13: 9.173027	11.2671	31.1	Chr1: 179.861787	0.619853	16	0.00897036	0	0	1
A_55_P2075627	23805	4299	Apc2	adenomatosis polyposis coli 2	Chr10: 80.318195	11.6208	15.6	Chr14: 106.617342	-0.619853	16	0.00897036	0	0	1
A_55_P2095488	56403	4648	Syncrip	synaptotagmin binding, cytoplasmic RNA interacting protein	Chr9: 88.455622	9.87381	15.3	Chr1: 172.212187	0.619853	16	0.00897036	0	0	1
A_66_P104079	433873		Gm9903	predicted gene 9903	Chr5: 33.631869	7.15535	31.5	Chr5: 31.237655	0.619853	16	0.00897036	0	0	1
A_30_P01021369			AgG3MoGE_A_30_P01021369	Agilent SurePrint G3 Mouse GE probe set A_30_P01021369	Chr9: 58.455730	6.90938	11.2	Chr2: 80.275820	-0.619118	16	0.00908392	0	0	1
A_30_P01023576			AgG3MoGE_A_30_P01023576	Agilent SurePrint G3 Mouse GE probe set A_30_P01023576	Chr9: 78.521005	5.98627	13.9	Chr6: 105.742630	0.619118	16	0.00908392	0	0	1
A_30_P01031770			AgG3MoGE_A_30_P01031770	Agilent SurePrint G3 Mouse GE probe set A_30_P01031770	Chr18: 70.240558	5.69124	2.9	Chr7: 137.866385	0.619118	16	0.00908392	0	0	1
A_51_P269078	56541	8615	Habp4	hyaluronic acid binding protein 4	Chr13: 64.185908	11.5042	25.2	Chr1: 171.039789	-0.619118	16	0.00908392	0	0	1
A_55_P2088410	545443	84016	Olfr1177-ps	olfactory receptor 1177, pseudogene	Chr2: 88.343814	5.6963	10.9	Chr2: 11.170851	0.619118	16	0.00908392	0	0	1
A_55_P2121275	236749	121717	Gm4907	predicted gene 4907	ChrX: 23.907483	7.79441	12.7	Chr16: 25.180382	0.619118	16	0.00908392	0	0	1
A_30_P01033209			AgG3MoGE_A_30_P01033209	Agilent SurePrint G3 Mouse GE probe set A_30_P01033209	Chr16: 64.765585	5.89478	9.3	Chr15: 9.924453	-0.618838	16	0.00912747	0	0	1
A_30_P01026939			AgG3MoGE_A_30_P01026939	Agilent SurePrint G3 Mouse GE probe set A_30_P01026939	Chr1: 59.718258	8.69527	14.1	Chr5: 117.782832	0.618382	16	0.00919859	0	0	1
A_30_P01027740			AgG3MoGE_A_30_P01027740	Agilent SurePrint G3 Mouse GE probe set A_30_P01027740	Chr1: 57.360341	5.923	9.9	Chr4: 148.864403	-0.618382	16	0.00919859	0	0	1
A_30_P01032289			AgG3MoGE_A_30_P01032289	Agilent SurePrint G3 Mouse GE probe set A_30_P01032289	ChrX: 153.723944	8.01751	25.7	Chr1: 172.212187	0.618382	16	0.00919859	0	0	1
A_51_P282760	18627	7885	Per2	period homolog 2	Chr1: 91.416469	8.78368	9.4	Chr18: 81.487857	0.618382	16	0.00919859	0	0	1
A_51_P499864	103733	833	Tubg1	tubulin, gamma 1	Chr11: 101.126150	11.0795	13.8	Chr7: 137.866385	-0.618382	16	0.00919859	0	0	1
A_52_P126055	330260	385	Pon2	paraoxonase 2 (astrocyte associated)	Chr6: 5.269051	9.61308	56.9	Chr6: 3.266392	0.618382	16	0.00919859	0	0	1
A_52_P272906	66662		5730577I03Rik	zinc finger protein pseudogene	Chr9: 20.617076	6.51208	11.1	Chr1: 187.578022	-0.618382	16	0.00919859	0	0	1
A_52_P464437	27223	4137	Trp53bp1	transformation related protein 53 binding protein 1	Chr2: 121.199056	10.6464	11.9	Chr18: 80.676397	-0.618382	16	0.00919859	0	0	1
A_55_P1952449	67685	12173	Dyx1c1	dyslexia susceptibility 1 candidate 1 homolog (human)	Chr9: 72.972884	8.41659	10.4	Chr6: 7.731905	-0.618382	16	0.00919859	0	0	1
A_55_P1973183	100039442		Gm2238	predicted gene 2238	Chr18: 5.589851	7.66635	8.9	Chr1: 170.535283	-0.618382	16	0.00919859	0	0	1
A_55_P1990891	215378	17786	Brinp3	bone morphogenetic protein/retinoic acid inducible neural specific 3	Chr1: 146.514999	8.38643	15.2	Chr1: 167.183025	0.618382	16	0.00919859	0	0	1
A_55_P2005838	77011	67120	5730590G19Rik	RIKEN cDNA 5730590G19 gene	Chr7: 79.698058	5.75435	11	Chr10: 67.978522	0.618382	16	0.00919859	0	0	1
A_55_P2028651	212124	56778	E030019B06Rik	RIKEN cDNA E030019B06 gene	Chr7: 139.601158	9.26895	11.8	Chr1: 173.532154	-0.618382	16	0.00919859	0	0	1
A_55_P2141889			AgG3MoGE_A_55_P2141889	Agilent SurePrint G3 Mouse GE probe set A_55_P2141889	Chr2: 15.482224	9.96897	17.4	Chr1: 172.212187	0.618382	16	0.00919859	0	0	1
A_55_P2179572	20508	11022	Slc18a3	solute carrier family 18 (vesicular monoamine), member 3	Chr14: 32.462441	9.87703	20.4	Chr6: 7.731905	0.618382	16	0.00919859	0	0	1
A_30_P01022546			AgG3MoGE_A_30_P01022546	Agilent SurePrint G3 Mouse GE probe set A_30_P01022546	Chr15: 83.357568	5.77886	6.8	Chr17: 64.993855	0.618102	16	0.00924265	0	0	1
A_52_P223508	103012		Firre	firre intergenic repeating RNA element	ChrX: 50.558280	9.69641	38.8	Chr1: 171.171850	-0.617647	16	0.00931438	0	0	1
A_52_P513842	51886	48253	Fubp1	far upstream element (FUSE) binding protein 1	Chr3: 152.222146	9.13662	10.6	Chr8: 113.706505	-0.617647	16	0.00931438	0	0	1
A_52_P87839	20348	36201	Sema3c	sema domain, immunoglobulin domain (Ig), short basic domain, secreted, (semaphorin) 3C	Chr5: 17.728260	8.24297	25.7	Chr5: 5.383371	0.617647	16	0.00931438	0	0	1
A_52_P89767	18857	20589	Pmp2	peripheral myelin protein 2	Chr3: 10.182422	5.84543	6	Chr6: 9.339230	0.617647	16	0.00931438	0	0	1
A_55_P1992164			AgG3MoGE_A_55_P1992164	Agilent SurePrint G3 Mouse GE probe set A_55_P1992164	Chr4: 101.345205	9.60408	14.2	Chr10: 121.348857	-0.617647	16	0.00931438	0	0	1
A_55_P2099695	78100	34935	8430410K20Rik	RIKEN cDNA 8430410K20 gene	Chr9: 4.386676	11.1298	37.5	Chr1: 172.212187	0.617647	16	0.00931438	0	0	1
A_55_P2114799	272322	10609	Arntl2	aryl hydrocarbon receptor nuclear translocator-like 2	Chr6: 146.833454	10.0204	70.9	Chr6: 145.425400	-0.617647	16	0.00931438	0	0	1
A_55_P2254276	70422	10801	Ints2	integrator complex subunit 2	Chr11: 86.234716	7.94251	11	Chr1: 153.914763	-0.617647	16	0.00931438	0	0	1
A_55_P1980267	214597	22943	Sidt2	SID1 transmembrane family, member 2	Chr9: 45.937875	10.6654	9.5	Chr1: 177.945953	-0.617366	16	0.00935896	0	0	1
A_30_P01032382			AgG3MoGE_A_30_P01032382	Agilent SurePrint G3 Mouse GE probe set A_30_P01032382	Chr5: 35.634289	10.9152	19.2	Chr1: 172.212187	-0.616912	16	0.0094313	0	0	1
A_51_P290018	13205	3425	Ddx3x	DEAD/H (Asp-Glu-Ala-Asp/His) box polypeptide 3, X-linked	ChrX: 13.293986	11.3241	18.7	Chr1: 173.532154	0.616912	16	0.0094313	0	0	1
A_51_P481788	26413	37670	Mapk1	mitogen-activated protein kinase 1	Chr16: 17.047150	11.2502	33.3	Chr1: 173.532154	0.616912	16	0.0094313	0	0	1
A_52_P280360	19652	31404	Rbm3	RNA binding motif protein 3	ChrX: 8.140907	8.26205	12.3	Chr5: 37.872507	0.616912	16	0.0094313	0	0	1
A_55_P2027107	50780	32440	Rgs3	regulator of G-protein signaling 3	Chr4: 62.702174	9.88592	9.5	Chr5: 5.389728	-0.616912	16	0.0094313	0	0	1
A_55_P2074962	622208		Gm6297	predicted gene 6297	Chr4: 40.720059	7.02584	11.3	Chr8: 28.049465	0.616912	16	0.0094313	0	0	1
A_55_P2117984	93840	62161	Vangl2	vang-like 2 (van gogh, Drosophila)	Chr1: 172.004371	8.953	70.1	Chr1: 171.171850	0.616912	16	0.0094313	0	0	1
A_55_P2119302	211660	23487	Cspp1	centrosome and spindle pole associated protein 1	Chr1: 10.066790	9.40878	15	Chr12: 74.739467	0.616912	16	0.0094313	0	0	1
A_55_P2138222	666372		Gm8066	predicted gene 8066	Chr5: 137.517412	9.57432	12	Chr15: 54.525476	-0.616912	16	0.0094313	0	0	1
A_55_P2157655			AgG3MoGE_A_55_P2157655	Agilent SurePrint G3 Mouse GE probe set A_55_P2157655	Chr8: 95.831845	7.14454	17.9	Chr14: 49.138988	-0.616912	16	0.0094313	0	0	1
A_55_P2176668			AgG3MoGE_A_55_P2176668	Agilent SurePrint G3 Mouse GE probe set A_55_P2176668	ChrX: 103.059208	5.89486	13.4	Chr4: 63.019978	-0.616912	16	0.0094313	0	0	1
A_55_P2362970	103288		AI836737	expressed sequence AI836737	Chr10: 32.891768	8.51068	33.4	Chr1: 172.212187	0.616912	16	0.0094313	0	0	1
A_30_P01030635			AgG3MoGE_A_30_P01030635	Agilent SurePrint G3 Mouse GE probe set A_30_P01030635	Chr13: 67.788107	5.74662	10.7	Chr16: 62.212487	0.61663	16	0.00947639	0	0	1
A_51_P182728	20907	37941	Stx1a	syntaxin 1A (brain)	Chr5: 135.050607	9.97892	12.4	Chr11: 49.707780	-0.616176	16	0.00954935	0	0	1
A_55_P1982459	108653	18968	Rimk1b	ribosomal modification protein rimK-like family member B	Chr6: 122.454263	8.82008	15.4	Chr5: 31.237655	0.616176	16	0.00954935	0	0	1
A_55_P2087414	20349	8247	Sema3e	sema domain, immunoglobulin domain (Ig), short basic domain, secreted, (semaphorin) 3E	Chr5: 14.256598	9.07532	14.2	Chr1: 171.039789	0.616176	16	0.00954935	0	0	1
A_30_P01019579			AgG3MoGE_A_30_P01019579	Agilent SurePrint G3 Mouse GE probe set A_30_P01019579	Chr8: 25.237921	7.40551	9.6	Chr14: 58.782600	0.615441	16	0.00966854	0	0	1
A_30_P01024417			AgG3MoGE_A_30_P01024417	Agilent SurePrint G3 Mouse GE probe set A_30_P01024417	Chr18: 82.918465	5.81268	8.6	Chr16: 30.398653	0.615441	16	0.00966854	0	0	1
A_30_P01029800			AgG3MoGE_A_30_P01029800	Agilent SurePrint G3 Mouse GE probe set A_30_P01029800	Chr7: 79.530099	6.80908	21.7	Chr11: 98.442685	-0.615441	16	0.00966854	0	0	1
A_30_P01031155			AgG3MoGE_A_30_P01031155	Agilent SurePrint G3 Mouse GE probe set A_30_P01031155	Chr6: 31.336003	10.6263	25.3	Chr1: 173.532154	-0.615441	16	0.00966854	0	0	1
A_52_P145349	227154	10237	Stradb	STE20-related kinase adaptor beta	Chr1: 58.994892	9.65868	13.5	Chr11: 24.639185	-0.615441	16	0.00966854	0	0	1
A_52_P314157	73239		3110054G05Rik	RIKEN cDNA 3110054G05 gene	Chr6: 38.533351	7.01765	18.2	Chr11: 107.935469	-0.615441	16	0.00966854	0	0	1
A_52_P660477	26972	6059	Spo11	sporulation protein, meiosis-specific, SPO11 homolog	Chr2: 172.992050	6.26146	11.1	Chr8: 120.516856	0.615441	16	0.00966854	0	0	1
A_55_P1953414	19328	103879	Rab12	RAB12, member RAS oncogene family	Chr17: 66.494530	11.0982	14.5	Chr16: 79.175275	0.615441	16	0.00966854	0	0	1
A_55_P1958457	235627	86422	Nbeal2	neurobeachin-like 2	Chr9: 110.625349	9.40841	13.8	Chr9: 114.714018	-0.615441	16	0.00966854	0	0	1
A_55_P1994837	258680	45029	Olfr1433	olfactory receptor 1433	Chr19: 12.283927	5.75138	18	Chr4: 142.912003	-0.615441	16	0.00966854	0	0	1
A_55_P2041893	623174	123628	Gm6404	predicted gene 6404	Chr13: 116.153976	12.5012	9	Chr2: 25.851580	0.615441	16	0.00966854	0	0	1
A_55_P2081697	207921	116108	A830093I24Rik	RIKEN cDNA A830093I24 gene	Chr12: 4.747952	7.83449	12.9	Chr10: 127.972213	0.615441	16	0.00966854	0	0	1
A_55_P2094691	20670	74586	Sox15	SRY-box containing gene 15	Chr11: 69.655710	6.54124	14.4	Chr5: 4.322812	-0.615441	16	0.00966854	0	0	1
A_55_P2132502	320795	48130	Pkn1	protein kinase N1	Chr8: 83.670097	10.443	63	Chr8: 79.699210	-0.615441	16	0.00966854	0	0	1
A_66_P135165	18028	4087	Nfib	nuclear factor I/B	Chr4: 82.292334	8.29603	11.3	Chr16: 57.429453	0.615441	16	0.00966854	0	0	1
A_30_P01024962			AgG3MoGE_A_30_P01024962	Agilent SurePrint G3 Mouse GE probe set A_30_P01024962	Chr1: 181.902766	9.92116	20.7	Chr1: 179.861787	0.615158	16	0.00971469	0	0	1
A_55_P2129627	110696	117973	H2-M10.3	histocompatibility 2, M region locus 10.3	Chr17: 36.365411	5.64584	4.1	Chr18: 58.420687	0.614875	16	0.00976102	0	0	1
A_55_P2002122	71729	2195	Rgs12	regulator of G-protein signaling 12	Chr5: 35.033383	10.5716	32.5	Chr5: 36.859169	0.614706	16	0.00978888	0	0	1
A_55_P2009375	18557	1949	Cdk18	cyclin-dependent kinase 18	Chr1: 132.113661	11.5986	6.3	Chr3: 98.281585	-0.614706	16	0.00978888	0	0	1
A_55_P2031242	77053	11544	Sun1	Sad1 and UNC84 domain containing 1	Chr5: 139.248584	9.311	12.4	Chr15: 9.366140	-0.614706	16	0.00978888	0	0	1
A_55_P2044099			AgG3MoGE_A_55_P2044099	Agilent SurePrint G3 Mouse GE probe set A_55_P2044099	Chr18: 17.047351	5.82149	9.2	Chr14: 118.814469	0.614706	16	0.00978888	0	0	1
A_55_P2061724			AgG3MoGE_A_55_P2061724	Agilent SurePrint G3 Mouse GE probe set A_55_P2061724	Chr18: 73.638172	8.43551	38.6	Chr18: 79.268785	0.614706	16	0.00978888	0	0	1
A_55_P2107155	75141	8628	Rasd2	RASD family, member 2	Chr8: 75.224054	11.0746	15.8	Chr1: 172.212187	-0.614706	16	0.00978888	0	0	1
A_55_P2111197	231532	32754	Arhgap24	Rho GTPase activating protein 24	Chr5: 102.897765	5.90978	11.5	Chr14: 114.751225	-0.614706	16	0.00978888	0	0	1
A_55_P2157225	18105	696	Nqo2	NAD(P)H dehydrogenase, quinone 2	Chr13: 33.968217	7.91465	16.7	Chr15: 76.714659	0.614706	16	0.00978888	0	0	1
A_66_P106290	637515	111156	Nlrp1b	NLR family, pyrin domain containing 1B (inflammasome)	Chr11: 71.216875	5.85365	12.5	Chr11: 67.659339	0.614706	16	0.00978888	0	0	1
A_30_P01020498			AgG3MoGE_A_30_P01020498	Agilent SurePrint G3 Mouse GE probe set A_30_P01020498	Chr12: 21.579783	9.70632	42.6	Chr1: 172.212187	0.613971	16	0.00991037	0	0	1
A_30_P01022196			AgG3MoGE_A_30_P01022196	Agilent SurePrint G3 Mouse GE probe set A_30_P01022196	Chr12: 86.831890	6.77881	9.4	Chr10: 26.913592	-0.613971	16	0.00991037	0	0	1
A_30_P01025082			AgG3MoGE_A_30_P01025082	Agilent SurePrint G3 Mouse GE probe set A_30_P01025082	Chr8: 83.086565	6.06351	24.9	Chr8: 79.699210	0.613971	16	0.00991037	0	0	1
A_30_P01025670			AgG3MoGE_A_30_P01025670	Agilent SurePrint G3 Mouse GE probe set A_30_P01025670	Chr16: 43.641688	9.55754	13.3	Chr18: 81.487857	0.613971	16	0.00991037	0	0	1
A_30_P01033517			AgG3MoGE_A_30_P01033517	Agilent SurePrint G3 Mouse GE probe set A_30_P01033517	Chr6: 108.212339	7.76297	135.8	Chr6: 105.742630	0.613971	16	0.00991037	0	0	1
A_51_P124254	12826	20437	Col4a1	collagen, type IV, alpha 1	Chr8: 11.199009	9.69335	13.9	Chr1: 183.171725	-0.613971	16	0.00991037	0	0	1
A_51_P136508	11998	417	Avp	arginine vasopressin	Chr2: 130.580816	7.67681	11.2	Chr18: 81.487857	-0.613971	16	0.00991037	0	0	1
A_51_P151038	73078	3160	Pmpcb	peptidase (mitochondrial processing) beta	Chr5: 21.756614	11.2234	37.6	Chr5: 21.718384	-0.613971	16	0.00991037	0	0	1
A_51_P153693	195434		Utp14b	UTP14, U3 small nucleolar ribonucleoprotein, homolog B	Chr1: 78.667155	7.68443	11.4	Chr16: 61.484986	0.613971	16	0.00991037	0	0	1
A_51_P258435	69035	9582	Zdhhc3	zinc finger, DHHC domain containing 3	Chr9: 123.077234	10.1534	9.5	Chr14: 105.228483	-0.613971	16	0.00991037	0	0	1
A_51_P286814	20602	31370	Ncor2	nuclear receptor co-repressor 2	Chr5: 125.017203	12.0973	120	Chr5: 124.808909	-0.613971	16	0.00991037	0	0	1
A_51_P399960	70427	18941	Mier2	mesoderm induction early response 1, family member 2	Chr10: 79.540647	9.98735	13.5	Chr18: 82.264035	-0.613971	16	0.00991037	0	0	1
A_52_P533792	20916	2856	Sucla2	succinate-Coenzyme A ligase, ADP-forming, beta subunit	Chr14: 73.595504	12.0175	24.1	Chr14: 73.048714	0.613971	16	0.00991037	0	0	1
A_52_P85329	240817	65346	Teddm2	transmembrane epididymal family member 2	Chr1: 153.850875	5.73697	14.2	Chr6: 105.742630	0.613971	16	0.00991037	0	0	1
A_55_P1961014	20341	2930	Selenbp1	selenium binding protein 1	Chr3: 94.944699	10.4754	21.5	Chr3: 89.247364	0.613971	16	0.00991037	0	0	1
A_55_P2117472	78618	8182	Acap2	ArfGAP with coiled-coil, ankyrin repeat and PH domains 2	Chr16: 31.092603	10.4617	14.3	Chr14: 26.765010	0.613971	16	0.00991037	0	0	1
A_55_P2125841	16834	8411	Cog1	component of oligomeric golgi complex 1	Chr11: 113.661157	10.5602	14.4	Chr15: 94.206469	-0.613971	16	0.00991037	0	0	1
A_55_P2170076	545600	116834	Gm12372	predicted gene 12372	Chr4: 37.139044	11.2958	46.8	Chr1: 172.212187	0.613971	16	0.00991037	0	0	1
A_66_P107943			AgG3MoGE_A_66_P107943	Agilent SurePrint G3 Mouse GE probe set A_66_P107943	Chr2: 40.127436	11.6806	43	Chr4: 63.019978	0.613971	16	0.00991037	0	0	1
A_66_P127464	223773	45638	Zbed4	zinc finger, BED domain containing 4	Chr15: 88.782929	7.96805	74	Chr1: 145.165322	0.613971	16	0.00991037	0	0	1
A_30_P01029123			AgG3MoGE_A_30_P01029123	Agilent SurePrint G3 Mouse GE probe set A_30_P01029123	Chr7: 127.478855	10.4444	23.4	Chr7: 19.429957	-0.613235	16	0.010033	0	0	1
A_52_P198239	381534		Ube2u	ubiquitin-conjugating enzyme E2U (putative)	Chr4: 100.490141	5.94095	11.1	Chr2: 48.856294	-0.613235	16	0.010033	0	0	1
A_55_P1954910	30050	8131	Fbxw2	F-box and WD-40 domain protein 2	Chr2: 34.805251	8.96141	3.9	Chr5: 76.760933	0.613235	16	0.010033	0	0	1
A_30_P01023743			AgG3MoGE_A_30_P01023743	Agilent SurePrint G3 Mouse GE probe set A_30_P01023743	Chr15: 85.706847	6.37843	11.7	Chr14: 119.311349	-0.6125	16	0.0101569	0	0	1
A_30_P01032772			AgG3MoGE_A_30_P01032772	Agilent SurePrint G3 Mouse GE probe set A_30_P01032772	Chr6: 57.662759	6.10384	19.4	Chr4: 120.243799	-0.6125	16	0.0101569	0	0	1
A_51_P357422	66423	10180	2410022L05Rik	RIKEN cDNA 2410022L05 gene	Chr8: 13.885026	11.2861	14.6	Chr1: 163.311074	-0.6125	16	0.0101569	0	0	1
A_51_P379660	56772	4964	Mllt11	myeloid/lymphoid or mixed-lineage leukemia (trithorax homolog, Drosophila); translocated to, 11	Chr3: 95.219310	12.4806	45.1	Chr1: 171.171850	-0.6125	16	0.0101569	0	0	1
A_52_P487362	74521	12571	Ppp4r4	protein phosphatase 4, regulatory subunit 4	Chr12: 103.613449	9.62576	10.6	Chr3: 32.403329	-0.6125	16	0.0101569	0	0	1
A_55_P2001903	66487		2010107H07Rik	RIKEN cDNA 2010107H07 gene	Chr14: 31.128658	11.0099	13.1	Chr10: 86.193404	0.6125	16	0.0101569	0	0	1
A_55_P2083351	15476	3751	Hs3st1	heparan sulfate (glucosamine) 3-O-sulfotransferase 1	Chr5: 39.613968	9.45232	18.2	Chr19: 15.205308	0.6125	16	0.0101569	0	0	1
A_55_P2093163	22666	2560	Zfp161	zinc finger protein 161	Chr17: 69.390673	8.11424	13.6	Chr1: 172.212187	0.6125	16	0.0101569	0	0	1
A_66_P140712	100038556		Gm10445	predicted gene 10445	Chr6: 84.423691	5.66757	11.4	Chr18: 80.676397	-0.6125	16	0.0101569	0	0	1
A_30_P01028384			AgG3MoGE_A_30_P01028384	Agilent SurePrint G3 Mouse GE probe set A_30_P01028384	Chr14: 77.823798	8.90035	14.8	Chr1: 171.171850	0.611765	16	0.0102819	0	0	1
A_51_P237668	12069	88940	Bex2	brain expressed X-linked 2	ChrX: 136.066698	12.6203	78.3	Chr1: 172.212187	0.611765	16	0.0102819	0	0	1
A_52_P104091	74011	12523	Slc25a27	solute carrier family 25, member 27	Chr17: 43.642139	10.5789	13.1	Chr15: 62.389442	-0.611765	16	0.0102819	0	0	1
A_52_P23900	623046	49984	Fscb	fibrous sheath CABYR binding protein	Chr12: 64.471580	5.67876	6.1	Chr19: 49.205522	0.611765	16	0.0102819	0	0	1
A_55_P2000254	385605		Rundc2a	RUN domain containing 2A	Chr16: 11.403511	7.51241	17.1	Chr16: 12.050225	0.611765	16	0.0102819	0	0	1
A_55_P2081353			AgG3MoGE_A_55_P2081353	Agilent SurePrint G3 Mouse GE probe set A_55_P2081353	Chr11: 98.185692	12.3054	14.3	Chr6: 133.877968	0.611765	16	0.0102819	0	0	1
A_30_P01019808			AgG3MoGE_A_30_P01019808	Agilent SurePrint G3 Mouse GE probe set A_30_P01019808	Chr10: 56.439796	6.93951	11	Chr3: 40.368778	0.611029	16	0.010408	0	0	1
A_30_P01021568			AgG3MoGE_A_30_P01021568	Agilent SurePrint G3 Mouse GE probe set A_30_P01021568	ChrX: 123.477775	5.67086	16.9	Chr8: 111.634875	0.611029	16	0.010408	0	0	1
A_51_P120717	16906	55912	Lmnb1	lamin B1	Chr18: 56.753217	9.52746	13.1	Chr6: 9.339230	0.611029	16	0.010408	0	0	1
A_51_P123705	224907	6533	Dus3l	dihydrouridine synthase 3-like	Chr17: 56.769767	10.9198	11.3	Chr14: 106.617342	-0.611029	16	0.010408	0	0	1
A_52_P240453	67005	5610	Polr3k	polymerase (RNA) III (DNA directed) polypeptide K	Chr2: 181.870064	10.3042	8.7	Chr14: 55.601816	0.611029	16	0.010408	0	0	1
A_55_P2065958			AgG3MoGE_A_55_P2065958	Agilent SurePrint G3 Mouse GE probe set A_55_P2065958	Chr12: 70.675366	6.10786	17	Chr15: 103.061383	0.611029	16	0.010408	0	0	1
A_55_P2367463	230379	14986	Acer2	alkaline ceramidase 2	Chr4: 86.887105	7.7397	5.6	Chr3: 129.483519	0.611029	16	0.010408	0	0	1
A_55_P2452259	14660	22726	Gls	glutaminase (K-type mitochondrial)	Chr1: 52.186001	9.60008	15.3	Chr1: 163.311074	0.611029	16	0.010408	0	0	1
A_30_P01020500			AgG3MoGE_A_30_P01020500	Agilent SurePrint G3 Mouse GE probe set A_30_P01020500	Chr13: 15.902724	5.73581	7.4	Chr5: 132.043948	0.610294	16	0.0105354	0	0	1
A_51_P122845	72117	11851	Naa50	N(alpha)-acetyltransferase 50, NatE catalytic subunit	Chr16: 44.163285	10.2035	14.3	Chr1: 172.212187	0.610294	16	0.0105354	0	0	1
A_55_P1956488	13829	1496	DMTN	dematin actin binding protein (erythrocyte protein band 4.9)	Chr14: 70.603741	10.6623	9.8	Chr14: 106.617342	-0.610294	16	0.0105354	0	0	1
A_55_P2187076	20618	2322	Sncg	synuclein, gamma	Chr14: 34.370311	11.4654	14.8	Chr9: 114.414163	0.610294	16	0.0105354	0	0	1
A_30_P01028513			AgG3MoGE_A_30_P01028513	Agilent SurePrint G3 Mouse GE probe set A_30_P01028513	Chr14: 29.945164	5.67262	8.6	Chr7: 131.941610	0.610008	16	0.0105854	0	0	1
A_30_P01026208			AgG3MoGE_A_30_P01026208	Agilent SurePrint G3 Mouse GE probe set A_30_P01026208	Chr1: 186.708673	5.63884	5	Chr6: 136.071836	0.609885	16	0.0106069	0	0	1
A_30_P01018491			AgG3MoGE_A_30_P01018491	Agilent SurePrint G3 Mouse GE probe set A_30_P01018491	Chr6: 95.472476	6.93754	21.5	Chr6: 92.602487	0.609559	16	0.010664	0	0	1
A_30_P01018873			AgG3MoGE_A_30_P01018873	Agilent SurePrint G3 Mouse GE probe set A_30_P01018873	Chr10: 62.893219	5.93768	7.3	Chr1: 171.039789	-0.609559	16	0.010664	0	0	1
A_30_P01030455			AgG3MoGE_A_30_P01030455	Agilent SurePrint G3 Mouse GE probe set A_30_P01030455	Chr4: 156.228097	8.33697	14.7	Chr16: 35.171449	-0.609559	16	0.010664	0	0	1
A_51_P112557	20016	3586	Polr1c	polymerase (RNA) I polypeptide C	Chr17: 46.244171	10.8733	16	Chr1: 177.945953	-0.609559	16	0.010664	0	0	1
A_51_P193563	12572	1363	Cdk7	cyclin-dependent kinase 7	Chr13: 100.716549	9.23254	8.5	Chr8: 97.351608	0.609559	16	0.010664	0	0	1
A_51_P425824	67389	12123	Fam132a	adipose-derived insulin-sensitizing factor, family with sequence similarity 132, member A	Chr4: 155.966475	10.3766	44.8	Chr4: 155.706184	-0.609559	16	0.010664	0	0	1
A_55_P1987245	22631	56528	Ywhaz	tyrosine 3-monooxygenase/tryptophan 5-monooxygenase activation protein, zeta polypeptide	Chr15: 36.790913	10.5704	16	Chr10: 77.556536	0.609559	16	0.010664	0	0	1
A_55_P2033110	11572		Crisp3	cysteine-rich secretory protein 3	Chr17: 40.221803	7.01959	11	Chr12: 44.465056	0.609559	16	0.010664	0	0	1
A_55_P2087345	15563	22461	Htr5a	5-hydroxytryptamine (serotonin) receptor 5A	Chr5: 27.855010	6.84286	9.2	Chr1: 35.935430	0.609559	16	0.010664	0	0	1
A_55_P2106588			AgG3MoGE_A_55_P2106588	Agilent SurePrint G3 Mouse GE probe set A_55_P2106588	Chr4: 118.569573	8.09441	17.9	Chr4: 109.157142	-0.609559	16	0.010664	0	0	1
A_55_P2108067	94223	11223	Dgcr8	DiGeorge syndrome critical region 8 (pasha, biogenesis of miRNA)	Chr16: 18.254133	9.65711	19.2	Chr14: 106.617342	-0.609559	16	0.010664	0	0	1
A_55_P2130418	100038693		Gm10565	predicted gene 10565	Chr4: 142.087620	7.38238	76.2	Chr4: 140.799611	0.609559	16	0.010664	0	0	1
A_55_P2134251	15289	87355	Hmgb1	high mobility group protein B1 (DNA-binding)	Chr5: 149.048650	11.165	14.9	Chr18: 68.179645	0.609559	16	0.010664	0	0	1
A_55_P2186405	13619	107079	Phc1	polyhomeotic-like 1	Chr6: 122.338503	7.41327	13.6	Chr15: 90.560257	0.609559	16	0.010664	0	0	1
A_66_P115615	76611		1700071A11Rik	RIKEN cDNA 1700071A11 gene	Chr9: 55.148498	9.65284	30	Chr1: 172.212187	0.609559	16	0.010664	0	0	1
A_66_P116252	70686	15604	Dusp16	dual specificity phosphatase 16	Chr6: 134.715765	10.3207	29.9	Chr6: 134.578724	-0.609559	16	0.010664	0	0	1
A_66_P121857			AgG3MoGE_A_66_P121857	Agilent SurePrint G3 Mouse GE probe set A_66_P121857	Chr2: 151.680010	8.02276	35.4	Chr1: 172.212187	0.609559	16	0.010664	0	0	1
A_66_P134809	14455		Gas5	growth arrest specific 5	Chr1: 161.038477	9.63316	116.3	Chr1: 160.241233	0.609559	16	0.010664	0	0	1
A_66_P101261	100041489		Gm3367	predicted gene 3367	Chr12: 73.843119	5.77724	11.3	Chr18: 80.676397	-0.609272	16	0.0107146	0	0	1
A_30_P01027729			AgG3MoGE_A_30_P01027729	Agilent SurePrint G3 Mouse GE probe set A_30_P01027729	Chr9: 20.993776	5.83576	12.1	Chr19: 14.884443	-0.608824	16	0.0107938	0	0	1
A_30_P01031184			AgG3MoGE_A_30_P01031184	Agilent SurePrint G3 Mouse GE probe set A_30_P01031184	Chr4: 15.303738	7.55341	16.1	Chr8: 102.849132	-0.608824	16	0.0107938	0	0	1
A_51_P260513	20018	22239	Polr1d	polymerase (RNA) I polypeptide D	Chr5: 147.078853	10.2034	24.6	Chr1: 172.212187	0.608824	16	0.0107938	0	0	1
A_51_P375987	60344	5813	Fign	fidgetin	Chr2: 63.977911	9.71522	10	Chr12: 75.329903	0.608824	16	0.0107938	0	0	1
A_55_P1990538	76273	12636	Ndfip2	Nedd4 family interacting protein 2	Chr14: 105.308810	5.63695	4.3	Chr7: 19.157130	0.608824	16	0.0107938	0	0	1
A_55_P2005625	258364	64863	Olfr976	olfactory receptor 976	Chr9: 39.955989	5.77208	12.5	Chr17: 24.132051	0.608824	16	0.0107938	0	0	1
A_55_P2012430			AgG3MoGE_A_55_P2012430	Agilent SurePrint G3 Mouse GE probe set A_55_P2012430	Chr3: 79.603751	9.17849	18.9	Chr1: 172.212187	0.608824	16	0.0107938	0	0	1
A_55_P2043569			AgG3MoGE_A_55_P2043569	Agilent SurePrint G3 Mouse GE probe set A_55_P2043569	Chr2: 111.408166	5.72705	11.2	Chr5: 63.067946	0.608824	16	0.0107938	0	0	1
A_55_P2096028	11925	40692	Neurog3	neurogenin 3	Chr10: 62.133303	5.80032	10.3	Chr14: 45.991747	0.608824	16	0.0107938	0	0	1
A_55_P2115119	69724	4664	Rnaseh2a	ribonuclease H2, large subunit	Chr8: 84.959968	10.2664	19.4	Chr8: 79.699210	-0.608824	16	0.0107938	0	0	1
A_55_P2117681	67845	69167	Rnf115	ring finger protein 115	Chr3: 96.791096	10.328	9.1	Chr3: 52.624098	0.608824	16	0.0107938	0	0	1
A_51_P143682	57908	22808	Zfp318	zinc finger protein 318	Chr17: 46.420595	10.0479	14	Chr3: 96.739286	-0.608536	16	0.0108449	0	0	1
A_30_P01030588			AgG3MoGE_A_30_P01030588	Agilent SurePrint G3 Mouse GE probe set A_30_P01030588	Chr8: 65.037040	5.84019	14.2	Chr8: 90.614010	-0.608088	16	0.0109248	0	0	1
A_51_P218774	67865	37710	Rgs10	regulator of G-protein signalling 10	Chr7: 128.373742	11.4708	20.2	Chr1: 173.532154	-0.608088	16	0.0109248	0	0	1
A_51_P315391	378431	44534	Txlnb	taxilin beta	Chr10: 17.845471	7.98743	19.9	Chr1: 163.311074	0.608088	16	0.0109248	0	0	1
A_55_P1980311	18521	74536	Pcbp2	poly(rC) binding protein 2	Chr15: 102.499983	9.91508	16.4	Chr15: 102.263552	0.608088	16	0.0109248	0	0	1
A_55_P1995684	675812	52335	Zfp605	zinc finger protein 605	Chr5: 110.110480	7.81635	13.2	Chr16: 33.481176	0.608088	16	0.0109248	0	0	1
A_55_P2021996	56422	68525	Hbs1l	Hbs1-like	Chr10: 21.310920	7.81414	17.4	Chr1: 173.532154	0.608088	16	0.0109248	0	0	1
A_55_P2043682	98766	9409	Ubac1	ubiquitin associated domain containing 1	Chr2: 25.998751	11.2158	15.8	Chr5: 132.043948	-0.608088	16	0.0109248	0	0	1
A_55_P2053384	258923	115482	Olfr1	olfactory receptor 1	Chr11: 73.395076	5.86989	10.3	Chr8: 28.049465	-0.608088	16	0.0109248	0	0	1
A_55_P2068104			AgG3MoGE_A_55_P2068104	Agilent SurePrint G3 Mouse GE probe set A_55_P2068104	Chr12: 16.810846	9.32089	15.2	Chr17: 26.814003	-0.608088	16	0.0109248	0	0	1
A_55_P2076866	230971	45412	Megf6	multiple EGF-like-domains 6	Chr4: 154.274390	9.02554	75.6	Chr4: 153.799347	-0.608088	16	0.0109248	0	0	1
A_55_P2142641	100043793		Gm4651	predicted gene 4651	Chr6: 121.069091	5.69981	12.9	ChrX: 129.880503	0.608088	16	0.0109248	0	0	1
A_55_P2163857	319236	75345	Trim12c	tripartite motif-containing 12C	Chr7: 104.340037	8.16465	15.2	Chr2: 40.304366	0.608088	16	0.0109248	0	0	1
A_55_P2181104	330096	47831	Shisa3	shisa homolog 3 (Xenopus laevis)	Chr5: 67.612176	6.90011	8.8	Chr4: 151.358186	0.608088	16	0.0109248	0	0	1
A_51_P300054	74471		4933440N22Rik	RIKEN cDNA 4933440N22 gene	Chr6: 117.906071	8.15911	10.1	Chr9: 21.000297	0.607353	16	0.011057	0	0	1
A_66_P132840	320321		9430077A04Rik	RIKEN cDNA 9430077A04 gene	Chr14: 32.595362	5.97241	11.5	Chr19: 52.075420	0.607353	16	0.011057	0	0	1
A_30_P01019375			AgG3MoGE_A_30_P01019375	Agilent SurePrint G3 Mouse GE probe set A_30_P01019375	Chr14: 64.817437	6.44119	10.3	Chr3: 61.218458	0.606618	16	0.0111905	0	0	1
A_30_P01021778			AgG3MoGE_A_30_P01021778	Agilent SurePrint G3 Mouse GE probe set A_30_P01021778	Chr1: 180.253793	8.50573	76.9	Chr1: 179.861787	-0.606618	16	0.0111905	0	0	1
A_30_P01021909			AgG3MoGE_A_30_P01021909	Agilent SurePrint G3 Mouse GE probe set A_30_P01021909	Chr8: 65.026359	5.87665	3.7	Chr6: 55.168523	-0.606618	16	0.0111905	0	0	1
A_30_P01025024			AgG3MoGE_A_30_P01025024	Agilent SurePrint G3 Mouse GE probe set A_30_P01025024	Chr17: 87.275531	5.88143	9.3	Chr10: 115.058983	-0.606618	16	0.0111905	0	0	1
A_51_P160083	70258		1500035N22Rik	RIKEN cDNA 1500035N22 gene	Chr5: 24.998068	8.4637	69.8	Chr5: 24.367053	0.606618	16	0.0111905	0	0	1
A_51_P296905	231327	68272	Ppat	phosphoribosyl pyrophosphate amidotransferase	Chr5: 76.913601	8.76649	9.6	Chr18: 59.481622	0.606618	16	0.0111905	0	0	1
A_51_P487555	12516	4471	Cd7	CD7 antigen	Chr11: 121.036754	7.09373	10.9	Chr3: 36.834801	0.606618	16	0.0111905	0	0	1
A_51_P501364	57765	8353	Tbx21	T-box 21	Chr11: 97.098103	6.7323	10.4	Chr1: 183.702939	-0.606618	16	0.0111905	0	0	1
A_51_P514961	99929	9167	Tiparp	TCDD-inducible poly(ADP-ribose) polymerase	Chr3: 65.554827	9.81108	9.5	Chr3: 145.846843	0.606618	16	0.0111905	0	0	1
A_52_P193236	72016	45943	1600002H07Rik	RIKEN cDNA 1600002H07 gene	Chr17: 24.215557	8.80338	11.5	Chr14: 99.740679	-0.606618	16	0.0111905	0	0	1
A_55_P1965233	231147	10360	Sh3tc1	SH3 domain and tetratricopeptide repeats 1	Chr5: 35.697180	8.61078	32.5	Chr5: 31.237655	0.606618	16	0.0111905	0	0	1
A_55_P2040962	381059	103904	Gm1604b	predicted gene 1604b	Chr17: 7.087468	9.49941	14	ChrX: 6.623304	-0.606618	16	0.0111905	0	0	1
A_55_P2100025	232878	68122	Zscan22	zinc finger and SCAN domain containing 22	Chr7: 12.907442	7.71159	12	Chr2: 131.526542	-0.606618	16	0.0111905	0	0	1
A_55_P2127482			AgG3MoGE_A_55_P2127482	Agilent SurePrint G3 Mouse GE probe set A_55_P2127482	ChrX: 103.230107	6.60178	12.4	Chr13: 7.000000	-0.606618	16	0.0111905	0	0	1
A_55_P2157586			AgG3MoGE_A_55_P2157586	Agilent SurePrint G3 Mouse GE probe set A_55_P2157586	Chr18: 38.359823	9.86795	69.9	Chr1: 152.995427	0.606618	16	0.0111905	0	0	1
A_55_P2219731	103203		AI413759	expressed sequence AI413759	Chr10: 81.335394	7.34776	10.3	Chr12: 86.909001	0.606618	16	0.0111905	0	0	1
A_30_P01023939			AgG3MoGE_A_30_P01023939	Agilent SurePrint G3 Mouse GE probe set A_30_P01023939	Chr14: 115.046957	5.79038	15	Chr4: 133.964175	0.605882	16	0.0113252	0	0	1
A_30_P01025715			AgG3MoGE_A_30_P01025715	Agilent SurePrint G3 Mouse GE probe set A_30_P01025715	Chr1: 136.725429	5.67151	8.2	Chr15: 91.710157	0.605882	16	0.0113252	0	0	1
A_55_P1986571			AgG3MoGE_A_55_P1986571	Agilent SurePrint G3 Mouse GE probe set A_55_P1986571	Chr1: 72.960834	7.62289	10.9	Chr16: 10.546362	0.605882	16	0.0113252	0	0	1
A_55_P2133057	69191	55994	Pdia2	protein disulfide isomerase associated 2	Chr17: 26.196007	7.77595	10.1	Chr7: 11.775206	-0.605882	16	0.0113252	0	0	1
A_65_P08291	67467	10234	1200011I18Rik	RIKEN cDNA 1200011I18 gene	Chr14: 76.086309	10.8685	12.1	ChrX: 144.138581	0.605882	16	0.0113252	0	0	1
A_30_P01021262			AgG3MoGE_A_30_P01021262	Agilent SurePrint G3 Mouse GE probe set A_30_P01021262	Chr8: 92.348185	5.893	9.4	Chr12: 58.637398	0.605147	16	0.0114611	0	0	1
A_30_P01026771			AgG3MoGE_A_30_P01026771	Agilent SurePrint G3 Mouse GE probe set A_30_P01026771	Chr16: 4.867708	7.13308	11	Chr11: 33.638734	0.605147	16	0.0114611	0	0	1
A_51_P108935	381314	7118	Iars2	isoleucine-tRNA synthetase 2, mitochondrial	Chr1: 185.287162	9.90751	29.1	Chr1: 179.861787	0.605147	16	0.0114611	0	0	1
A_51_P283473	67606	12163	Fibin	fin bud initiation factor homolog (zebrafish)	Chr2: 110.360965	10.2056	9.6	Chr5: 3.097934	0.605147	16	0.0114611	0	0	1
A_52_P676271	22145	68496	Tuba4a	tubulin, alpha 4A	Chr1: 75.215732	12.5422	9.8	Chr4: 107.480946	-0.605147	16	0.0114611	0	0	1
A_55_P2042456	215031	35066	Vgll2	vestigial like 2 homolog	Chr10: 52.028289	7.35838	12.9	Chr4: 155.963053	-0.605147	16	0.0114611	0	0	1
A_55_P2067623			AgG3MoGE_A_55_P2067623	Agilent SurePrint G3 Mouse GE probe set A_55_P2067623	Chr11: 95.697820	7.085	7.8	Chr3: 54.808349	-0.605147	16	0.0114611	0	0	1
A_55_P2211748	71535		9030411M13Rik	RIKEN cDNA 9030411M13 gene	Chr10: 125.222083	6.57195	105.7	Chr10: 123.476906	0.605147	16	0.0114611	0	0	1
A_55_P2419141	170734	120530	Zscan5b	zinc finger and SCAN domain containing 5B	Chr7: 6.239206	5.70468	11.8	Chr1: 25.384999	0.605147	16	0.0114611	0	0	1
A_66_P126168	52389	18582	Adgra1	adhesion G protein-coupled receptor A1	Chr7: 139.876135	8.7973	11.2	Chr5: 133.062784	-0.605147	16	0.0114611	0	0	1
A_30_P01021216			AgG3MoGE_A_30_P01021216	Agilent SurePrint G3 Mouse GE probe set A_30_P01021216	Chr17: 5.824764	5.62738	7	Chr3: 52.748361	0.604857	16	0.0115152	0	0	1
A_51_P150745	259013	100542	Olfr1044	olfactory receptor 1044	Chr2: 86.171390	5.67949	14.6	Chr13: 118.972592	0.604412	16	0.0115983	0	0	1
A_51_P309501	54637	21412	Praf2	PRA1 domain family 2	ChrX: 7.730609	10.8442	15.9	Chr1: 163.311074	-0.604412	16	0.0115983	0	0	1
A_51_P361580	19326	68691	Rab11b	RAB11B, member RAS oncogene family	Chr17: 33.746744	11.7422	10.7	Chr3: 3.765520	-0.604412	16	0.0115983	0	0	1
A_55_P1987483	72157	1979	Pgm2	phosphoglucomutase 2	Chr4: 99.987229	12.0916	21.7	Chr15: 76.714659	0.604412	16	0.0115983	0	0	1
A_55_P2017476	18045	38149	Nfyb	nuclear transcription factor-Y beta	Chr10: 82.761834	8.71151	15	Chr10: 86.193404	0.604412	16	0.0115983	0	0	1
A_55_P2263971	76174		6330526H18Rik	RIKEN cDNA 6330526H18 gene	Chr2: 130.869505	9.22468	9.6	Chr4: 120.243799	0.604412	16	0.0115983	0	0	1
A_55_P2331899	320233		D030004A10Rik	RIKEN cDNA D030004A10 gene	Chr4: 150.332597	5.61265	8.6	Chr7: 37.777608	0.604276	16	0.0116239	0	0	1
A_30_P01023681			AgG3MoGE_A_30_P01023681	Agilent SurePrint G3 Mouse GE probe set A_30_P01023681	Chr1: 59.718970	9.90892	11.6	Chr4: 107.885675	0.603676	16	0.0117368	0	0	1
A_30_P01027872			AgG3MoGE_A_30_P01027872	Agilent SurePrint G3 Mouse GE probe set A_30_P01027872	Chr7: 132.823108	5.71349	6.7	Chr4: 5.599068	0.603676	16	0.0117368	0	0	1
A_51_P242603	101604		E430018J23Rik	RIKEN cDNA E430018J23 gene	Chr7: 127.391402	8.83095	11.2	Chr15: 95.163495	-0.603676	16	0.0117368	0	0	1
A_55_P1973377	211739	17123	Vstm2a	V-set and transmembrane domain containing 2A	Chr11: 16.284088	10.3466	35.4	Chr1: 172.212187	0.603676	16	0.0117368	0	0	1
A_55_P1993084			AgG3MoGE_A_55_P1993084	Agilent SurePrint G3 Mouse GE probe set A_55_P1993084	Chr3: 15.416777	5.73776	8.7	Chr15: 94.206469	0.603676	16	0.0117368	0	0	1
A_55_P2062437	380785	10829	Begain	brain-enriched guanylate kinase-associated	Chr12: 109.032198	11.8109	13.5	Chr1: 170.535283	-0.603676	16	0.0117368	0	0	1
A_55_P2096055			AgG3MoGE_A_55_P2096055	Agilent SurePrint G3 Mouse GE probe set A_55_P2096055	Chr2: 39.237092	11.6018	12.3	Chr2: 102.735105	-0.603676	16	0.0117368	0	0	1
A_55_P2111950	56354	68306	Dnajc7	DnaJ (Hsp40) homolog, subfamily C, member 7	Chr11: 100.582847	12.0469	11	Chr1: 32.311260	0.603676	16	0.0117368	0	0	1
A_55_P2163538			AgG3MoGE_A_55_P2163538	Agilent SurePrint G3 Mouse GE probe set A_55_P2163538	Chr1: 166.966827	6.59643	138	Chr1: 166.305309	0.603676	16	0.0117368	0	0	1
A_30_P01020306			AgG3MoGE_A_30_P01020306	Agilent SurePrint G3 Mouse GE probe set A_30_P01020306	ChrUn: 1.000000	11.6773	13.4	Chr19: 18.147531	0.602941	16	0.0118765	0	0	1
A_30_P01032920			AgG3MoGE_A_30_P01032920	Agilent SurePrint G3 Mouse GE probe set A_30_P01032920	Chr16: 4.868168	8.35957	12.6	Chr5: 39.069280	0.602941	16	0.0118765	0	0	1
A_51_P151254	108652	9313	Slc35b3	solute carrier family 35, member B3	Chr13: 38.932458	9.54403	13.6	Chr19: 11.859304	0.602941	16	0.0118765	0	0	1
A_52_P649332	20318	32121	Sdf4	stromal cell derived factor 4	Chr4: 156.009776	11.5408	17.8	Chr1: 177.945953	-0.602941	16	0.0118765	0	0	1
A_55_P1968235	19338	9642	Rab33b	RAB33B, member of RAS oncogene family	Chr3: 51.495841	10.7218	9.7	Chr6: 3.266392	0.602941	16	0.0118765	0	0	1
A_55_P2075706	233879		Asphd1	aspartate beta-hydroxylase domain containing 1	Chr7: 126.946065	11.1739	22.6	Chr1: 20.291558	-0.602941	16	0.0118765	0	0	1
A_55_P2109327	11423	543	Ache	acetylcholinesterase	Chr5: 137.294285	10.2239	16.2	Chr1: 173.532154	-0.602941	16	0.0118765	0	0	1
A_55_P2117400	81904	12895	Cacng7	calcium channel, voltage-dependent, gamma subunit 7	Chr7: 3.368157	11.9531	12.4	Chr7: 6.902119	0.602941	16	0.0118765	0	0	1
A_51_P482322	171269	110880	Vmn1r210	vomeronasal 1 receptor 210	Chr13: 22.827303	5.63565	6.9	Chr8: 18.445069	0.602689	16	0.0119248	0	0	1
A_30_P01027732			AgG3MoGE_A_30_P01027732	Agilent SurePrint G3 Mouse GE probe set A_30_P01027732	Chr1: 113.955999	6.70919	23.5	Chr10: 40.371238	-0.602206	16	0.0120175	0	0	1
A_30_P01027763			AgG3MoGE_A_30_P01027763	Agilent SurePrint G3 Mouse GE probe set A_30_P01027763	ChrX: 141.158740	6.67303	15.6	Chr4: 122.844377	0.602206	16	0.0120175	0	0	1
A_51_P194377	59092	56926	Pcbp4	poly(rC) binding protein 4	Chr9: 106.463809	11.9968	35.4	Chr9: 105.695047	-0.602206	16	0.0120175	0	0	1
A_51_P511386	241944	120800	D3Ertd254e	DNA segment, Chr 3, ERATO Doi 254, expressed	Chr3: 36.169725	9.27949	29.2	Chr1: 171.171850	-0.602206	16	0.0120175	0	0	1
A_52_P15461	16168	487	Il15	interleukin 15	Chr8: 82.334504	6.79986	53.2	Chr8: 79.699210	0.602206	16	0.0120175	0	0	1
A_55_P2041509	56372	8606	1110004F10Rik	RIKEN cDNA 1110004F10 gene	Chr7: 116.104734	11.2807	22	Chr1: 179.861787	0.602206	16	0.0120175	0	0	1
A_55_P2070239	50907	40877	Preb	prolactin regulatory element binding	Chr5: 30.955931	10.4445	10.8	Chr18: 58.706653	-0.602206	16	0.0120175	0	0	1
A_55_P2121344	209586	9097	Nudcd3	NudC domain containing 3	Chr11: 6.105986	12.4904	14.5	Chr1: 107.475935	0.602206	16	0.0120175	0	0	1
A_55_P2141699	67702	18337	Rnf149	ring finger protein 149	Chr1: 39.551317	10.4214	11.2	Chr7: 129.843317	0.602206	16	0.0120175	0	0	1
A_55_P2141955			AgG3MoGE_A_55_P2141955	Agilent SurePrint G3 Mouse GE probe set A_55_P2141955	ChrX: 137.099899	12.7195	8	Chr4: 144.912885	0.602206	16	0.0120175	0	0	1
A_55_P2156304	16517	23112	Kcnj16	potassium inwardly-rectifying channel, subfamily J, member 16	Chr11: 111.027909	10.9242	11.1	Chr18: 74.487158	0.602206	16	0.0120175	0	0	1
A_55_P2166799			AgG3MoGE_A_55_P2166799	Agilent SurePrint G3 Mouse GE probe set A_55_P2166799	Chr10: 17.817992	6.12986	10.8	Chr16: 59.723435	0.602206	16	0.0120175	0	0	1
A_55_P2358216	319854		A930006I01Rik	non-coding RNA RIKEN cDNA A930006I01 (upstream of Ehf)	Chr2: 103.338601	5.6407	11.9	Chr17: 27.848225	0.602206	16	0.0120175	0	0	1
A_51_P186798			AgG3MoGE_A_51_P186798	Agilent SurePrint G3 Mouse GE probe set A_51_P186798	Chr8: 40.143177	10.026	52.2	Chr1: 172.212187	-0.601471	16	0.0121598	0	0	1
A_51_P462972	74385	10081	Ap5m1	Ap5m1 adaptor-related protein complex 5, mu 1 subunit	Chr14: 49.087182	9.68584	31.5	Chr14: 48.351388	0.601471	16	0.0121598	0	0	1
A_51_P486681	11775	55837	Ap3b2	adaptor-related protein complex 3, beta 2 subunit	Chr7: 81.460472	12.1404	12.7	Chr14: 105.228483	-0.601471	16	0.0121598	0	0	1
A_55_P1988998			AgG3MoGE_A_55_P1988998	Agilent SurePrint G3 Mouse GE probe set A_55_P1988998	Chr2: 109.776441	5.72141	8.3	Chr3: 39.285982	0.601471	16	0.0121598	0	0	1
A_55_P2055854	19013	21047	Ppara	peroxisome proliferator activated receptor alpha	Chr15: 85.801680	9.50403	19	Chr15: 83.095601	0.601471	16	0.0121598	0	0	1
A_55_P2083063	68473	61676	Mob1b	MOB1, Mps One Binder kinase activator 1B	Chr5: 88.757908	7.58816	14.2	Chr1: 173.532154	0.601471	16	0.0121598	0	0	1
A_55_P2279807	109186		6720427I07Rik	RIKEN cDNA 6720427I07 gene	Chr13: 48.535548	10.2045	12.1	Chr19: 20.046380	0.601471	16	0.0121598	0	0	1
A_66_P100620	56205	37924	Ensa	endosulfine alpha	Chr3: 95.630205	11.5497	17.4	Chr18: 80.000000	-0.601471	16	0.0121598	0	0	1
A_30_P01023311			AgG3MoGE_A_30_P01023311	Agilent SurePrint G3 Mouse GE probe set A_30_P01023311	Chr8: 10.928573	5.79268	11.8	Chr6: 122.825904	0.600735	16	0.0123033	0	0	1
A_30_P01033035			AgG3MoGE_A_30_P01033035	Agilent SurePrint G3 Mouse GE probe set A_30_P01033035	Chr2: 83.677295	5.84781	8.1	Chr1: 184.873737	-0.600735	16	0.0123033	0	0	1
A_30_P01033355			AgG3MoGE_A_30_P01033355	Agilent SurePrint G3 Mouse GE probe set A_30_P01033355	Chr4: 129.820781	7.95608	17	Chr7: 134.834414	-0.600735	16	0.0123033	0	0	1
A_30_P01033441			AgG3MoGE_A_30_P01033441	Agilent SurePrint G3 Mouse GE probe set A_30_P01033441	Chr10: 120.901752	6.17749	9.6	Chr2: 173.426500	-0.600735	16	0.0123033	0	0	1
A_51_P397468	51799	4871	Rundc3a	RUN domain containing 3A	Chr11: 102.402358	12.1082	13.8	Chr14: 105.228483	-0.600735	16	0.0123033	0	0	1
A_51_P488730	234725	27083	Zfp612	zinc finger protein 612	Chr8: 110.090085	11.3273	50.6	Chr1: 172.212187	-0.600735	16	0.0123033	0	0	1
A_52_P671543	18976	723	Pomc	proopiomelanocortin (beta-endorphin, adrenocorticotrophic hormone, melanocyte stimulating hormone)	Chr12: 3.960413	10.0676	14.8	Chr12: 114.445704	-0.600735	16	0.0123033	0	0	1
A_55_P1956534	93837	33472	Dach2	dachshund 2	ChrX: 113.835513	7.50968	21.9	Chr1: 173.532154	0.600735	16	0.0123033	0	0	1
A_55_P1976490	214895	57125	Lman2l	lectin, mannose-binding 2-like	Chr1: 36.423274	10.8628	10.3	Chr8: 111.634875	-0.600735	16	0.0123033	0	0	1
A_55_P1992329	66355	5009	Gmpr	guanosine monophosphate reductase	Chr13: 45.520965	10.0767	79.6	Chr13: 45.338386	-0.600735	16	0.0123033	0	0	1
A_55_P2002657	360213	11815	Trim46	tripartite motif-containing 46	Chr3: 89.234184	10.6268	7.6	Chr7: 40.269601	-0.600735	16	0.0123033	0	0	1
A_55_P2002752	67263	87652	Zswim6	zinc finger, SWIM domain containing 6	Chr13: 107.725254	9.28959	13.4	Chr2: 33.452087	0.600735	16	0.0123033	0	0	1
A_55_P2029630	24070	3581	Mpdu1	mannose-P-dolichol utilization defect 1	Chr11: 69.657937	10.4337	12.2	Chr1: 172.212187	0.600735	16	0.0123033	0	0	1
A_55_P2058240	70572	1710	Ipo5	importin 5	Chr14: 120.947823	9.89892	11.4	Chr18: 81.487857	0.600735	16	0.0123033	0	0	1
A_55_P2087186	66191	41106	Ier3ip1	immediate early response 3 interacting protein 1	Chr18: 76.940618	11.8383	40.9	Chr18: 76.831703	0.600735	16	0.0123033	0	0	1
A_55_P2108422			AgG3MoGE_A_55_P2108422	Agilent SurePrint G3 Mouse GE probe set A_55_P2108422	Chr11: 40.423079	6.14197	9.3	Chr4: 142.912003	-0.600735	16	0.0123033	0	0	1
A_55_P2117525	19652	31404	Rbm3	RNA binding motif protein 3	ChrX: 8.143659	11.1945	19	Chr1: 185.267477	0.600735	16	0.0123033	0	0	1
A_55_P2162229	432842		LOC432842	hypothetical LOC432842	Chr14: 39.474778	8.93995	14	Chr1: 173.532154	0.600735	16	0.0123033	0	0	1
A_65_P19442	69694	57158	Tatdn1	TatD DNase domain containing 1	Chr15: 58.926439	7.62832	14.4	Chr7: 137.866385	0.600735	16	0.0123033	0	0	1
A_66_P112743	258897	77384	Olfr1201	olfactory receptor 1201	Chr2: 88.794535	5.63403	7	Chr3: 52.748361	0.600735	16	0.0123033	0	0	1
A_55_P2165929	18328	66579	Olfr3	olfactory receptor 3	Chr2: 36.812243	5.73484	4.9	ChrX: 105.166309	0.600442	16	0.012361	0	0	1
A_30_P01021617			AgG3MoGE_A_30_P01021617	Agilent SurePrint G3 Mouse GE probe set A_30_P01021617	Chr17: 3.113989	7.5777	8.2	Chr11: 28.054287	-0.6	16	0.0124482	0	0	1
A_51_P249537	268933	6870	Wdr24	WD repeat domain 24	Chr17: 25.828424	10.2085	13.3	Chr15: 10.801543	-0.6	16	0.0124482	0	0	1
A_52_P354744	20527	74302	Slc2a3	solute carrier family 2 (facilitated glucose transporter), member 3	Chr6: 122.728057	11.1979	14.3	Chr15: 12.078353	-0.6	16	0.0124482	0	0	1
A_55_P2146891	23887	55802	Ggt5	gamma-glutamyltransferase 5	Chr10: 75.604340	7.03122	14.9	Chr16: 57.429453	-0.6	16	0.0124482	0	0	1
A_30_P01028863			AgG3MoGE_A_30_P01028863	Agilent SurePrint G3 Mouse GE probe set A_30_P01028863	Chr10: 17.537772	5.84054	6.7	Chr3: 19.492525	0.6	16	0.0124482	0	0	1
A_55_P2161140	50779	68385	Rgs6	regulator of G-protein signaling 6	Chr12: 83.133684	9.34903	13.9	Chr10: 86.587551	0.6	16	0.0124482	0	0	1
A_30_P01030513			AgG3MoGE_A_30_P01030513	Agilent SurePrint G3 Mouse GE probe set A_30_P01030513	Chr8: 12.544812	5.68154	13.8	Chr7: 68.214533	0.599706	16	0.0125065	0	0	1
A_30_P01022193			AgG3MoGE_A_30_P01022193	Agilent SurePrint G3 Mouse GE probe set A_30_P01022193	Chr13: 73.345139	6.69816	11	Chr3: 147.431016	0.599265	16	0.0125944	0	0	1
A_30_P01024233			AgG3MoGE_A_30_P01024233	Agilent SurePrint G3 Mouse GE probe set A_30_P01024233	Chr5: 36.627125	9.62205	10.6	Chr5: 36.859169	0.599265	16	0.0125944	0	0	1
A_30_P01031069			AgG3MoGE_A_30_P01031069	Agilent SurePrint G3 Mouse GE probe set A_30_P01031069	Chr10: 67.178399	7.87965	11.1	Chr1: 187.578022	0.599265	16	0.0125944	0	0	1
A_30_P01031960			AgG3MoGE_A_30_P01031960	Agilent SurePrint G3 Mouse GE probe set A_30_P01031960	Chr16: 31.324232	5.9327	11.6	Chr6: 136.698024	0.599265	16	0.0125944	0	0	1
A_51_P262878	67511	68707	Tmed9	transmembrane emp24 protein transport domain containing 9	Chr13: 55.597587	12.1487	32.2	Chr1: 172.212187	0.599265	16	0.0125944	0	0	1
A_51_P285413	19647	103819	Rbbp6	retinoblastoma binding protein 6	Chr7: 122.979813	9.95281	21.6	Chr1: 173.532154	0.599265	16	0.0125944	0	0	1
A_52_P92472			AgG3MoGE_A_52_P92472	Agilent SurePrint G3 Mouse GE probe set A_52_P92472	Chr14: 18.242710	8.47868	12.6	Chr7: 117.533336	0.599265	16	0.0125944	0	0	1
A_55_P1954461	19210	7494	Ptdss1	phosphatidylserine synthase 1	Chr13: 66.998064	9.22578	13.4	Chr19: 11.859304	0.599265	16	0.0125944	0	0	1
A_55_P1956572	98193	56725	Dcaf8	DDB1 and CUL4 associated factor 8	Chr1: 172.195388	11.2878	108.9	Chr1: 172.212187	0.599265	16	0.0125944	0	0	1
A_55_P2012221	67416	12125	Armcx2	armadillo repeat containing, X-linked 2	ChrX: 134.804147	11.2181	42.4	Chr1: 172.212187	0.599265	16	0.0125944	0	0	1
A_55_P2033756	666589		Gm8179	predicted gene 8179	Chr8: 32.181788	5.83103	7.5	Chr4: 136.442626	0.599265	16	0.0125944	0	0	1
A_55_P2070786	64659	41467	Mrps14	mitochondrial ribosomal protein S14	Chr1: 160.195485	7.60038	98.5	Chr1: 152.995427	0.599265	16	0.0125944	0	0	1
A_55_P2129232	12314	116117	Calm2	calmodulin 2	Chr17: 87.433430	13.2146	41.5	Chr1: 172.212187	0.599265	16	0.0125944	0	0	1
A_55_P2150966	18142	1886	Npas1	neuronal PAS domain protein 1	Chr7: 16.461331	8.79765	10.6	Chr8: 75.589490	0.599265	16	0.0125944	0	0	1
A_55_P2208961	74579		4833419E13Rik	RIKEN cDNA 4833419E13 gene	Chr11: 51.638890	6.52124	11.6	Chr16: 79.175275	0.599265	16	0.0125944	0	0	1
A_55_P2280811	75836		4930556N08Rik	RIKEN cDNA 4930556N08 gene	Chr12: 33.358253	6.84138	13.9	Chr15: 82.215853	0.599265	16	0.0125944	0	0	1
A_55_P2327769	16165	534	Il13ra2	interleukin 13 receptor, alpha 2	ChrX: 147.383552	8.65949	10.3	Chr17: 12.162949	0.599265	16	0.0125944	0	0	1
A_55_P2346736	77188		A430105D02Rik	RIKEN cDNA A430105D02 gene	Chr1: 55.009261	7.61957	10.3	Chr1: 32.311260	0.599265	16	0.0125944	0	0	1
A_66_P106072	109305	13117	Orai1	calcium release-activated calcium modulator 1 (Orai1)	Chr5: 123.030368	8.45192	8.1	Chr5: 31.237655	0.599265	16	0.0125944	0	0	1
A_66_P118863	52589	49978	Ncald	neurocalcin delta	Chr15: 37.366202	10.3527	54.6	Chr1: 172.212187	0.599265	16	0.0125944	0	0	1
A_30_P01031164			AgG3MoGE_A_30_P01031164	Agilent SurePrint G3 Mouse GE probe set A_30_P01031164	Chr5: 43.784591	6.38114	11.8	Chr15: 94.252801	-0.599265	16	0.0125944	0	0	1
A_55_P1974567	269615	85172	Plch2	phospholipase C, eta 2	Chr4: 154.983381	10.6062	9	Chr7: 136.390392	-0.599265	16	0.0125944	0	0	1
A_55_P1984118	14588	10565	Gfra4	glial cell line derived neurotrophic factor family receptor alpha 4	Chr2: 131.040221	10.279	29.9	Chr1: 172.212187	-0.599265	16	0.0125944	0	0	1
A_55_P2013143	77411	32617	Esrp2	epithelial splicing regulatory protein 2	Chr8: 106.131189	6.14011	15.8	Chr1: 92.347325	-0.599265	16	0.0125944	0	0	1
A_55_P2020726			AgG3MoGE_A_55_P2020726	Agilent SurePrint G3 Mouse GE probe set A_55_P2020726	Chr13: 3.360000	7.19549	13.8	Chr1: 12.825207	-0.599265	16	0.0125944	0	0	1
A_55_P2107686	319953	8174	Ttll1	tubulin tyrosine ligase-like 1	Chr15: 83.496273	10.0682	13.4	Chr15: 90.560257	-0.599265	16	0.0125944	0	0	1
A_30_P01031064			AgG3MoGE_A_30_P01031064	Agilent SurePrint G3 Mouse GE probe set A_30_P01031064	Chr2: 60.751126	5.94757	12	Chr5: 104.085284	0.598529	16	0.0127418	0	0	1
A_55_P1957835	208922	40992	Cpeb3	cytoplasmic polyadenylation element binding protein 3	Chr19: 37.021291	10.2013	10.5	Chr18: 58.372106	0.598529	16	0.0127418	0	0	1
A_55_P1994112	20357	8427	Sema5b	sema domain, seven thrombospondin repeats (type 1 and type 1-like), transmembrane domain (TM) and short cytoplasmic domain, (semaphorin) 5B	Chr16: 35.664195	9.21038	32.4	Chr16: 35.171449	0.598529	16	0.0127418	0	0	1
A_55_P2033947	331491	86819	Fnd3c2	fibronectin type III domain containing 3C2	ChrX: 106.235246	5.77551	11.6	Chr9: 98.579312	0.598529	16	0.0127418	0	0	1
A_55_P2324230	104705		BB162755	expressed sequence BB162755	Chr11: 76.170957	5.90481	8.8	Chr4: 120.243799	0.598529	16	0.0127418	0	0	1
A_30_P01025348			AgG3MoGE_A_30_P01025348	Agilent SurePrint G3 Mouse GE probe set A_30_P01025348	Chr2: 129.591250	8.4603	14.3	Chr1: 20.291558	-0.598529	16	0.0127418	0	0	1
A_30_P01029723			AgG3MoGE_A_30_P01029723	Agilent SurePrint G3 Mouse GE probe set A_30_P01029723	Chr17: 6.270455	7.13373	11.2	Chr10: 102.115020	-0.598529	16	0.0127418	0	0	1
A_30_P01027579			AgG3MoGE_A_30_P01027579	Agilent SurePrint G3 Mouse GE probe set A_30_P01027579	Chr3: 34.598586	7.10835	17.9	Chr13: 117.157695	0.597794	16	0.0128907	0	0	1
A_30_P01029327			AgG3MoGE_A_30_P01029327	Agilent SurePrint G3 Mouse GE probe set A_30_P01029327	Chr16: 50.784006	6.74276	13.9	Chr10: 28.742901	0.597794	16	0.0128907	0	0	1
A_51_P193146	73656		Ms4a6c	membrane-spanning 4-domains, subfamily A, member 6C	Chr19: 11.471090	7.41968	12	Chr5: 21.718384	0.597794	16	0.0128907	0	0	1
A_52_P552550	11610	7621	Agtrap	angiotensin II, type I receptor-associated protein	Chr4: 148.080322	9.05368	71.3	Chr4: 144.912885	0.597794	16	0.0128907	0	0	1
A_55_P2074762	16841	1730	Lect2	leukocyte cell-derived chemotaxin 2	Chr13: 56.542468	6.00008	5.3	Chr14: 105.228483	0.597794	16	0.0128907	0	0	1
A_55_P2260279	55936	115908	Ctps2	cytidine 5'-triphosphate synthase 2	ChrX: 163.034463	9.97389	19.3	Chr1: 173.532154	0.597794	16	0.0128907	0	0	1
A_30_P01022422			AgG3MoGE_A_30_P01022422	Agilent SurePrint G3 Mouse GE probe set A_30_P01022422	Chr4: 150.061224	6.908	20.9	Chr18: 30.424859	-0.597794	16	0.0128907	0	0	1
A_30_P01027135			AgG3MoGE_A_30_P01027135	Agilent SurePrint G3 Mouse GE probe set A_30_P01027135	Chr5: 23.384251	9.16346	27.9	Chr5: 23.178261	-0.597794	16	0.0128907	0	0	1
A_55_P2011551	59008	41118	Anapc5	anaphase-promoting complex subunit 5	Chr5: 10.957954	10.3766	10.1	Chr4: 41.519905	-0.597794	16	0.0128907	0	0	1
A_55_P2044897	230025	11000	Prdm13	PR domain containing 13	Chr4: 21.677481	6.24673	12.2	Chr18: 62.994019	-0.597794	16	0.0128907	0	0	1
A_55_P2111478	77782	32727	Polq	polymerase (DNA directed), theta	Chr16: 37.095306	6.87	8.1	Chr5: 3.143128	-0.597794	16	0.0128907	0	0	1
A_55_P2132014	24084	8043	Tekt2	tektin 2	Chr4: 126.322122	8.22084	21.3	Chr1: 173.532154	-0.597794	16	0.0128907	0	0	1
A_55_P2139615	223732	18594	Ldoc1l	leucine zipper, down-regulated in cancer 1-like	Chr15: 84.553918	10.1064	13.6	Chr1: 166.305309	-0.597794	16	0.0128907	0	0	1
A_66_P124866	68511	86360	Dcdc2c	doublecortin domain containing 2C	Chr12: 28.437797	5.86889	9.6	Chr4: 144.912885	-0.597794	16	0.0128907	0	0	1
A_52_P135707	12913	31375	Creb3	cAMP responsive element binding protein 3	Chr4: 43.566967	10.6691	67.5	Chr4: 41.176874	0.597498	16	0.0129509	0	0	1
A_55_P2103703	546832	74304	Mup-ps21	major urinary protein, pseudogene 21	Chr4: 62.030690	5.70049	5.1	Chr5: 76.760933	0.597059	16	0.0130408	0	0	1
A_51_P174081	224454	62301	Zdhhc14	zinc finger, DHHC domain containing 14	Chr17: 5.753282	9.76741	16.8	Chr7: 129.843317	-0.597059	16	0.0130408	0	0	1
A_52_P79947	15531	20386	Ndst1	N-deacetylase/N-sulfotransferase (heparan glucosaminyl) 1	Chr18: 60.686200	9.97597	9.9	Chr14: 103.551573	-0.597059	16	0.0130408	0	0	1
A_55_P2146002	269614	41235	Pank4	pantothenate kinase 4	Chr4: 154.980814	11.4004	64.6	Chr4: 154.914410	-0.597059	16	0.0130408	0	0	1
A_30_P01021098			AgG3MoGE_A_30_P01021098	Agilent SurePrint G3 Mouse GE probe set A_30_P01021098	Chr18: 6.201700	7.89265	25.1	Chr1: 172.212187	0.596324	16	0.0131923	0	0	1
A_30_P01021301			AgG3MoGE_A_30_P01021301	Agilent SurePrint G3 Mouse GE probe set A_30_P01021301	Chr4: 156.189641	6.75181	9	Chr8: 11.279405	0.596324	16	0.0131923	0	0	1
A_30_P01024491			AgG3MoGE_A_30_P01024491	Agilent SurePrint G3 Mouse GE probe set A_30_P01024491	Chr9: 96.746274	6.52865	16.7	Chr12: 3.200000	0.596324	16	0.0131923	0	0	1
A_30_P01028959			AgG3MoGE_A_30_P01028959	Agilent SurePrint G3 Mouse GE probe set A_30_P01028959	Chr4: 3.819963	8.76395	14.3	Chr4: 4.036026	0.596324	16	0.0131923	0	0	1
A_30_P01030947			AgG3MoGE_A_30_P01030947	Agilent SurePrint G3 Mouse GE probe set A_30_P01030947	Chr2: 102.242329	7.78997	13.8	Chr5: 117.791718	0.596324	16	0.0131923	0	0	1
A_51_P389386	68501	12271	Nsmce2	non-SMC element 2 homolog (MMS21, S. cerevisiae)	Chr15: 59.455451	9.50049	11.8	Chr9: 105.533353	0.596324	16	0.0131923	0	0	1
A_52_P10017	100201	45636	Tmem64	transmembrane protein 64	Chr4: 15.284473	9.21259	13.5	Chr5: 117.600485	0.596324	16	0.0131923	0	0	1
A_55_P1988009			AgG3MoGE_A_55_P1988009	Agilent SurePrint G3 Mouse GE probe set A_55_P1988009	Chr14: 4.747164	11.5599	8.2	Chr14: 26.765010	0.596324	16	0.0131923	0	0	1
A_55_P2009905			AgG3MoGE_A_55_P2009905	Agilent SurePrint G3 Mouse GE probe set A_55_P2009905	Chr10: 29.225442	8.40565	63.4	Chr10: 28.742901	0.596324	16	0.0131923	0	0	1
A_55_P2036022	100038739		Gm10615	predicted gene 10615	Chr9: 110.119925	7.94392	13.8	Chr13: 48.647001	0.596324	16	0.0131923	0	0	1
A_65_P01834	65970	9484	Lima1	LIM domain and actin binding 1	Chr15: 99.779880	8.53086	14.5	Chr10: 96.421706	0.596324	16	0.0131923	0	0	1
A_51_P214083	67101	87029	C6orf226	human chromosome 6 open reading frame 226 protein	Chr17: 46.773253	9.81076	19.2	Chr1: 170.535283	-0.596324	16	0.0131923	0	0	1
A_52_P303077	66049	11605	Rogdi	rogdi homolog	Chr16: 5.009513	10.9332	17.3	Chr1: 160.241233	-0.596324	16	0.0131923	0	0	1
A_52_P9260	105428	67023	Fam149b	family with sequence similarity 149, member B	Chr14: 20.377814	8.79173	8.4	ChrX: 5.631374	-0.596324	16	0.0131923	0	0	1
A_55_P2096058			AgG3MoGE_A_55_P2096058	Agilent SurePrint G3 Mouse GE probe set A_55_P2096058	Chr8: 0.059677	5.99119	11.1	Chr15: 30.988186	-0.596324	16	0.0131923	0	0	1
A_55_P2025944			AgG3MoGE_A_55_P2025944	Agilent SurePrint G3 Mouse GE probe set A_55_P2025944	Chr19: 60.152253	5.80416	15.5	Chr5: 76.760933	0.595588	16	0.0133451	0	0	1
A_55_P2148243	57750	10098	Wdr12	WD repeat domain 12	Chr7: 13.180141	10.8416	13	Chr19: 14.884443	0.595588	16	0.0133451	0	0	1
A_55_P2005549	329278	18634	Tnn	tenascin N	Chr1: 160.085054	6.09173	12.4	Chr1: 182.581091	-0.595588	16	0.0133451	0	0	1
A_55_P2033490	107522	56679	Ece2	endothelin converting enzyme 2	Chr16: 20.646417	10.123	21.9	Chr1: 171.171850	-0.595588	16	0.0133451	0	0	1
A_30_P01026225			AgG3MoGE_A_30_P01026225	Agilent SurePrint G3 Mouse GE probe set A_30_P01026225	Chr18: 25.467984	7.92343	24.7	Chr18: 24.327611	0.594853	16	0.0134992	0	0	1
A_51_P460048	380686	9153	Cnrip1	cannabinoid receptor interacting protein 1	Chr11: 17.079267	11.0574	34.3	Chr1: 173.532154	0.594853	16	0.0134992	0	0	1
A_52_P379277	209558	3683	Enpp3	ectonucleotide pyrophosphatase/phosphodiesterase 3	Chr10: 24.773866	7.15403	9.3	Chr5: 66.584289	0.594853	16	0.0134992	0	0	1
A_55_P1960451	330267	46582	Thsd7a	thrombospondin, type I, domain containing 7A	Chr6: 12.317349	10.1454	13.2	Chr1: 171.171850	0.594853	16	0.0134992	0	0	1
A_55_P2047842	12725	20435	Clcn3	chloride channel 3	Chr8: 60.910482	12.0632	10.8	Chr19: 21.519282	0.594853	16	0.0134992	0	0	1
A_55_P2077458	67468	8204	Mmd	monocyte to macrophage differentiation-associated	Chr11: 90.268397	6.15792	9.6	Chr11: 94.122789	0.594853	16	0.0134992	0	0	1
A_55_P2081615	21853	31206	Timeless	timeless homolog	Chr10: 128.252861	7.20541	10.7	Chr4: 149.906312	0.594853	16	0.0134992	0	0	1
A_55_P2116025	246735		AY074887	cDNA sequence AY074887	Chr9: 54.950486	7.13295	15.7	Chr19: 61.154654	0.594853	16	0.0134992	0	0	1
A_52_P313856	67582	6834	Slc25a26	solute carrier family 25 (mitochondrial carrier, phosphate carrier), member 26	Chr6: 94.598398	9.62638	47.3	Chr6: 92.602487	-0.594853	16	0.0134992	0	0	1
A_55_P2094272	676894	87976	Gm9694	predicted gene 9694	Chr1: 155.974428	6.77981	60.5	Chr1: 153.914763	-0.594853	16	0.0134992	0	0	1
A_55_P2130834			AgG3MoGE_A_55_P2130834	Agilent SurePrint G3 Mouse GE probe set A_55_P2130834	ChrUn: 1.000000	5.81878	13	Chr16: 3.500000	-0.594853	16	0.0134992	0	0	1
A_66_P101921			AgG3MoGE_A_66_P101921	Agilent SurePrint G3 Mouse GE probe set A_66_P101921	Chr14: 52.863862	6.09668	54.9	Chr14: 49.160009	-0.594853	16	0.0134992	0	0	1
A_30_P01032154			AgG3MoGE_A_30_P01032154	Agilent SurePrint G3 Mouse GE probe set A_30_P01032154	ChrX: 153.724018	6.82757	16.7	Chr1: 187.900979	0.594118	16	0.0136548	0	0	1
A_66_P104190	56637	55629	Gsk3b	glycogen synthase kinase 3 beta	Chr16: 38.246008	11.1321	12.2	Chr4: 121.397144	0.594118	16	0.0136548	0	0	1
A_30_P01019943			AgG3MoGE_A_30_P01019943	Agilent SurePrint G3 Mouse GE probe set A_30_P01019943	Chr8: 47.399737	7.96292	18.1	Chr5: 24.366648	-0.594118	16	0.0136548	0	0	1
A_30_P01020424			AgG3MoGE_A_30_P01020424	Agilent SurePrint G3 Mouse GE probe set A_30_P01020424	Chr10: 82.222322	5.80889	7.7	Chr6: 148.832654	-0.594118	16	0.0136548	0	0	1
A_30_P01030810			AgG3MoGE_A_30_P01030810	Agilent SurePrint G3 Mouse GE probe set A_30_P01030810	Chr13: 74.432430	9.80941	48.1	Chr1: 172.212187	-0.594118	16	0.0136548	0	0	1
A_55_P2086550	258788	74246	Olfr1246	olfactory receptor 1246	Chr2: 89.590303	5.64211	5.4	Chr18: 3.178994	0.59366	16	0.0137522	0	0	1
A_30_P01019006			AgG3MoGE_A_30_P01019006	Agilent SurePrint G3 Mouse GE probe set A_30_P01019006	Chr7: 127.232388	8.23132	21	Chr10: 96.421706	0.593382	16	0.0138117	0	0	1
A_51_P163444	52502	8632	Carhsp1	calcium regulated heat stable protein 1	Chr16: 8.658743	11.0439	12.4	Chr7: 55.583053	0.593382	16	0.0138117	0	0	1
A_55_P1982578	104263	10196	Kdm3a	lysine (K)-specific demethylase 3A	Chr6: 71.589118	9.95643	10	Chr11: 30.430579	0.593382	16	0.0138117	0	0	1
A_55_P2030282	545007	115686	ENSMUSG00000068790	predicted gene, ENSMUSG00000068790	Chr14: 4.041145	11.5525	7.7	Chr15: 100.632092	0.593382	16	0.0138117	0	0	1
A_55_P2083406	17883	20553	Myh3	myosin, heavy polypeptide 3, skeletal muscle, embryonic	Chr11: 67.101605	7.25424	12.2	Chr5: 117.791718	0.593382	16	0.0138117	0	0	1
A_55_P2161232	211378		6720489N17Rik	RIKEN cDNA 6720489N17 gene	Chr13: 62.603487	8.0623	27.4	Chr1: 171.039789	0.593382	16	0.0138117	0	0	1
A_55_P2167040	71740	32744	Pvrl4	poliovirus receptor-related 4	Chr1: 171.388179	7.20595	83.1	Chr1: 171.171850	0.593382	16	0.0138117	0	0	1
A_30_P01019800			AgG3MoGE_A_30_P01019800	Agilent SurePrint G3 Mouse GE probe set A_30_P01019800	Chr16: 89.963256	8.37473	13.2	Chr7: 143.090958	-0.593382	16	0.0138117	0	0	1
A_30_P01020200			AgG3MoGE_A_30_P01020200	Agilent SurePrint G3 Mouse GE probe set A_30_P01020200	ChrX: 123.706296	5.87876	9.5	Chr7: 88.306966	-0.593382	16	0.0138117	0	0	1
A_30_P01022083			AgG3MoGE_A_30_P01022083	Agilent SurePrint G3 Mouse GE probe set A_30_P01022083	Chr12: 110.084960	7.88451	13.1	Chr19: 15.205308	-0.593382	16	0.0138117	0	0	1
A_30_P01028160			AgG3MoGE_A_30_P01028160	Agilent SurePrint G3 Mouse GE probe set A_30_P01028160	Chr5: 109.671558	5.89714	9.4	Chr16: 36.946692	-0.593382	16	0.0138117	0	0	1
A_30_P01029413			AgG3MoGE_A_30_P01029413	Agilent SurePrint G3 Mouse GE probe set A_30_P01029413	Chr18: 69.018802	6.18714	55.2	Chr18: 68.179645	-0.593382	16	0.0138117	0	0	1
A_51_P357664	15461	55890	Hras1	Harvey rat sarcoma virus oncogene 1 (RAS)	Chr7: 141.191397	11.5414	14.4	Chr17: 43.863031	-0.593382	16	0.0138117	0	0	1
A_55_P2033160	68273	9806	Pomgnt1	protein O-linked mannose beta1,2-N-acetylglucosaminyltransferase	Chr4: 116.159777	11.4461	20.5	Chr1: 170.535283	-0.593382	16	0.0138117	0	0	1
A_55_P2185006			AgG3MoGE_A_55_P2185006	Agilent SurePrint G3 Mouse GE probe set A_55_P2185006	ChrUn: 1.000000	6.11759	49.7	Chr1: 172.212187	-0.593382	16	0.0138117	0	0	1
A_55_P2208443	77549		9330109K16Rik	RIKEN cDNA 9330109K16 gene	ChrUn: 1.000000	5.94754	8.5	Chr1: 170.535283	-0.593382	16	0.0138117	0	0	1
A_30_P01020610			AgG3MoGE_A_30_P01020610	Agilent SurePrint G3 Mouse GE probe set A_30_P01020610	Chr1: 133.164481	7.00884	12.9	Chr2: 142.434631	0.592647	16	0.0139699	0	0	1
A_30_P01025371			AgG3MoGE_A_30_P01025371	Agilent SurePrint G3 Mouse GE probe set A_30_P01025371	Chr10: 4.392120	5.81227	10.2	Chr4: 132.446929	0.592647	16	0.0139699	0	0	1
A_30_P01031791			AgG3MoGE_A_30_P01031791	Agilent SurePrint G3 Mouse GE probe set A_30_P01031791	Chr6: 134.934342	5.766	4.4	Chr4: 63.019978	0.592647	16	0.0139699	0	0	1
A_55_P2031192	227835	32590	Gtdc1	glycosyltransferase-like domain containing 1	Chr2: 44.564455	10.5278	12.4	Chr15: 90.873313	0.592647	16	0.0139699	0	0	1
A_55_P2383248	76871		4930422N03Rik	RIKEN cDNA 4930422N03 gene	ChrX: 159.561902	7.85543	20.3	Chr1: 172.212187	0.592647	16	0.0139699	0	0	1
A_52_P217604	103836	9889	Zfp692	zinc finger protein 692	Chr11: 58.313991	10.577	11.4	Chr14: 105.228483	-0.592647	16	0.0139699	0	0	1
A_55_P2082096	269701	16964	Wdr66	WD repeat domain 66	Chr5: 123.326735	8.08597	9.3	Chr18: 80.676397	-0.592647	16	0.0139699	0	0	1
A_30_P01026007			AgG3MoGE_A_30_P01026007	Agilent SurePrint G3 Mouse GE probe set A_30_P01026007	Chr3: 34.598766	6.64784	13.6	Chr19: 32.716278	0.591912	16	0.0141296	0	0	1
A_51_P223724	170771	15772	Khdrbs2	KH domain containing, RNA binding, signal transduction associated 2	Chr1: 32.657561	9.52157	31.8	Chr1: 173.532154	0.591912	16	0.0141296	0	0	1
A_51_P436447	208292		Zfp871	zinc finger protein 871	Chr17: 32.773684	9.97738	11.7	Chr18: 58.706653	0.591912	16	0.0141296	0	0	1
A_52_P113043	67516	36441	Kctd4	potassium channel tetramerisation domain containing 4 (BTB/POZ domain-containing protein)	Chr14: 75.964517	9.04686	30.2	Chr1: 173.532154	0.591912	16	0.0141296	0	0	1
A_55_P1979728	11911	1266	Atf4	activating transcription factor 4 (mitonuclear coordination, integrated stress response)	Chr15: 80.257472	12.472	48.9	Chr1: 172.212187	0.591912	16	0.0141296	0	0	1
A_55_P2013019	14745	1072	Lpar1	lysophosphatidic acid receptor 1	Chr4: 58.486800	9.18368	12	Chr10: 87.595012	0.591912	16	0.0141296	0	0	1
A_55_P2024358	68436	137646	Rpl34	ribosomal protein L34	Chr3: 130.728753	12.9319	10.9	Chr8: 117.545016	0.591912	16	0.0141296	0	0	1
A_55_P2027087	227120		Plcl1	phospholipase C-like 1	Chr1: 55.696621	10.156	15.8	Chr16: 23.349736	0.591912	16	0.0141296	0	0	1
A_55_P2036615	321000	10160	4933421E11Rik	RIKEN cDNA 4933421E11 gene	Chr3: 106.736430	9.27303	31.9	Chr1: 172.212187	0.591912	16	0.0141296	0	0	1
A_55_P2071799	20492	31389	Slbp	stem-loop binding protein	Chr5: 33.641902	9.68781	17.4	Chr1: 172.212187	0.591912	16	0.0141296	0	0	1
A_55_P2077048	209378	57115	Itih5	inter-alpha (globulin) inhibitor H5	Chr2: 10.256361	9.83762	14.3	Chr9: 119.265708	0.591912	16	0.0141296	0	0	1
A_55_P2419061	74518		8430419K02Rik	RIKEN cDNA 8430419K02 gene	Chr11: 18.845888	6.86146	22	Chr1: 187.993753	0.591912	16	0.0141296	0	0	1
A_30_P01024310			AgG3MoGE_A_30_P01024310	Agilent SurePrint G3 Mouse GE probe set A_30_P01024310	Chr11: 63.318077	5.76181	15.6	Chr15: 102.917643	-0.591912	16	0.0141296	0	0	1
A_30_P01033668			AgG3MoGE_A_30_P01033668	Agilent SurePrint G3 Mouse GE probe set A_30_P01033668	Chr11: 50.120625	11.0228	12.5	Chr1: 173.532154	-0.591912	16	0.0141296	0	0	1
A_51_P357433	11766	49141	Ap1g2	adaptor protein complex AP-1, gamma 2 subunit	Chr14: 55.098829	8.09673	21.5	Chr1: 172.212187	-0.591912	16	0.0141296	0	0	1
A_55_P1958171	269063	11404	Ms4a5	membrane-spanning 4-domains, subfamily A, member 5	Chr19: 11.279251	5.92468	13.9	Chr4: 126.472846	-0.591912	16	0.0141296	0	0	1
A_55_P1973896	625109	114484	Vmn2r86	vomeronasal 2, receptor 86	Chr10: 130.446233	8.49197	36.5	Chr1: 172.212187	-0.591912	16	0.0141296	0	0	1
A_55_P2090280	100043292	104326	Gm4340	predicted gene 4340	Chr10: 104.196453	5.71576	7.4	Chr11: 92.750309	0.591612	16	0.0141952	0	0	1
A_30_P01024719			AgG3MoGE_A_30_P01024719	Agilent SurePrint G3 Mouse GE probe set A_30_P01024719	Chr15: 101.256491	5.74405	9.2	Chr1: 171.039789	0.591176	16	0.0142906	0	0	1
A_30_P01030419			AgG3MoGE_A_30_P01030419	Agilent SurePrint G3 Mouse GE probe set A_30_P01030419	Chr4: 101.346542	9.30335	9.7	Chr16: 70.134358	0.591176	16	0.0142906	0	0	1
A_51_P209413	11642	4688	Akap3	A kinase (PRKA) anchor protein 3	Chr6: 126.866699	6.02305	9.8	Chr12: 74.739467	0.591176	16	0.0142906	0	0	1
A_52_P503663	107221	18769	O3far1	omega-3 fatty acid receptor 1	Chr19: 38.113880	5.76078	8.7	Chr8: 88.328854	0.591176	16	0.0142906	0	0	1
A_55_P2246344	76013		5830407E08Rik	RIKEN cDNA 5830407E08 gene	Chr2: 43.995268	5.9953	10.9	Chr9: 123.928903	0.591176	16	0.0142906	0	0	1
A_30_P01023829			AgG3MoGE_A_30_P01023829	Agilent SurePrint G3 Mouse GE probe set A_30_P01023829	Chr12: 109.745084	9.37384	13.4	Chr14: 103.551573	-0.591176	16	0.0142906	0	0	1
A_51_P139320	13180	57028	Pcbd1	pterin 4 alpha carbinolamine dehydratase/dimerization cofactor of hepatocyte nuclear factor 1 alpha (TCF1) 1	Chr10: 61.094094	11.2203	23.5	Chr1: 172.212187	-0.591176	16	0.0142906	0	0	1
A_52_P238523	212518	84643	Sprn	shadow of prion protein	Chr7: 140.151074	10.2504	12.8	Chr18: 74.487158	-0.591176	16	0.0142906	0	0	1
A_55_P1971009	14942	62159	Gzme	granzyme E	Chr14: 56.117619	5.79573	15.5	Chr4: 156.331517	-0.591176	16	0.0142906	0	0	1
A_55_P2060722	56041	2754	Uso1	USO1 homolog, vesicle docking protein	Chr5: 92.202559	10.7666	11.2	Chr10: 126.910230	-0.591176	16	0.0142906	0	0	1
A_55_P2179996	27204	68320	Syn3	synapsin III	Chr10: 86.351145	8.55546	23.7	Chr1: 160.241233	-0.591176	16	0.0142906	0	0	1
A_30_P01026371			AgG3MoGE_A_30_P01026371	Agilent SurePrint G3 Mouse GE probe set A_30_P01026371	Chr7: 4.906824	6.77135	9.5	Chr8: 88.363779	0.590441	16	0.0144531	0	0	1
A_30_P01031991			AgG3MoGE_A_30_P01031991	Agilent SurePrint G3 Mouse GE probe set A_30_P01031991	Chr2: 168.311331	6.06957	8	Chr14: 24.488230	0.590441	16	0.0144531	0	0	1
A_52_P383862	67899	12207	Cmc1	COX assembly mitochondrial protein homolog	Chr9: 118.065348	9.92751	31.4	Chr1: 173.532154	0.590441	16	0.0144531	0	0	1
A_52_P58041	67771	4176	Arpc5	actin related protein 2/3 complex, subunit 5	Chr1: 152.771417	10.299	16.5	Chr1: 145.165322	0.590441	16	0.0144531	0	0	1
A_55_P1958349	66536	75044	Nipsnap3b	nipsnap homolog 3B (C. elegans)	Chr4: 53.020257	9.38803	28.3	Chr4: 49.771292	0.590441	16	0.0144531	0	0	1
A_55_P1960351	12805	7274	Cntn1	contactin 1	Chr15: 92.340039	12.5815	11.8	Chr5: 110.582881	0.590441	16	0.0144531	0	0	1
A_55_P2142928	239857	17705	Cadm2	cell adhesion molecule 2	Chr16: 66.663093	9.89292	18.9	Chr16: 63.741418	0.590441	16	0.0144531	0	0	1
A_55_P2393677	71205		4933431M02Rik	RIKEN cDNA 4933431M02 gene	Chr6: 107.632217	6.32397	87.6	Chr6: 105.742630	0.590441	16	0.0144531	0	0	1
A_66_P125067	20641	107532	Snrpd1	small nuclear ribonucleoprotein D1	Chr18: 10.628082	10.4913	90.5	Chr1: 172.212187	0.590441	16	0.0144531	0	0	1
A_66_P133213	215085	33552	Slc35f1	solute carrier family 35, member F1	Chr10: 53.089474	7.68559	12.8	Chr15: 76.714659	0.590441	16	0.0144531	0	0	1
A_30_P01029279			AgG3MoGE_A_30_P01029279	Agilent SurePrint G3 Mouse GE probe set A_30_P01029279	Chr5: 35.634169	6.97405	18.5	Chr1: 172.212187	-0.590441	16	0.0144531	0	0	1
A_30_P01029850			AgG3MoGE_A_30_P01029850	Agilent SurePrint G3 Mouse GE probe set A_30_P01029850	Chr15: 103.095915	7.27962	11.9	Chr19: 48.867369	-0.590441	16	0.0144531	0	0	1
A_51_P142046	66431	49831	1810049H13Rik	RIKEN cDNA 1810049H13 gene	Chr11: 120.456708	10.5178	20.4	Chr1: 171.171850	-0.590441	16	0.0144531	0	0	1
A_55_P2060630	71728	12406	Stk11ip	serine/threonine kinase 11 interacting protein	Chr1: 75.537255	7.65584	12.9	Chr5: 117.600485	-0.590441	16	0.0144531	0	0	1
A_55_P2404223	67736	12183	Ccdc130	coiled-coil domain containing 130	Chr8: 84.258864	9.11732	32.7	Chr8: 79.699210	-0.590441	16	0.0144531	0	0	1
A_55_P2408588	11865	910	Arntl	aryl hydrocarbon receptor nuclear translocator-like	Chr7: 113.313747	9.87911	11.9	Chr15: 10.000000	-0.590441	16	0.0144531	0	0	1
A_30_P01017817			AgG3MoGE_A_30_P01017817	Agilent SurePrint G3 Mouse GE probe set A_30_P01017817	Chr2: 84.523237	5.90746	11.7	Chr14: 46.563690	0.589706	16	0.0146169	0	0	1
A_55_P1965793	73852	12520	D3Ertd751e	DNA segment, Chr 3, ERATO Doi 751, expressed	Chr3: 41.746554	8.45038	14.5	Chr7: 6.902119	0.589706	16	0.0146169	0	0	1
A_55_P2091691	56409	31400	Nudt3	nudix (nucleotide diphosphate linked moiety X)-type motif 3	Chr17: 27.579418	12.5314	49.8	Chr1: 172.212187	0.589706	16	0.0146169	0	0	1
A_55_P2353462	654796		9530036O11Rik	RIKEN cDNA 9530036O11Rik	Chr5: 28.480914	9.83086	26.4	Chr1: 172.212187	0.589706	16	0.0146169	0	0	1
A_55_P2088905	15444	55634	Hpca	hippocalcin	Chr4: 129.112266	10.8552	20.5	Chr1: 163.311074	-0.589706	16	0.0146169	0	0	1
A_30_P01018673			AgG3MoGE_A_30_P01018673	Agilent SurePrint G3 Mouse GE probe set A_30_P01018673	Chr2: 80.499263	8.18689	120.2	Chr2: 80.275820	0.588971	16	0.0147822	0	0	1
A_30_P01019243			AgG3MoGE_A_30_P01019243	Agilent SurePrint G3 Mouse GE probe set A_30_P01019243	Chr5: 108.110328	6.92522	12.3	Chr18: 76.720712	0.588971	16	0.0147822	0	0	1
A_51_P431329	12350	31298	Car3	carbonic anhydrase 3	Chr3: 14.871781	8.2637	47.1	Chr3: 11.029142	0.588971	16	0.0147822	0	0	1
A_51_P470715	12700	7667	Cish	cytokine inducible SH2-containing protein	Chr9: 107.301865	9.21405	12	Chr6: 136.071836	0.588971	16	0.0147822	0	0	1
A_51_P262325	208583	57008	Nek11	NIMA (never in mitosis gene a)-related expressed kinase 11	Chr9: 105.162605	7.66573	106	Chr9: 102.658243	-0.588971	16	0.0147822	0	0	1
A_52_P249588	52846	9711	C2orf29	human chromosome 2, open reading frame 29	Chr1: 39.542453	9.26114	8.9	Chr7: 36.940818	-0.588971	16	0.0147822	0	0	1
A_52_P552589	26411	5199	Map4k1	mitogen-activated protein kinase kinase kinase kinase 1	Chr7: 29.003211	8.618	33.1	Chr1: 171.039789	-0.588971	16	0.0147822	0	0	1
A_52_P658122	23872	3838	Ets2	E26 avian leukemia oncogene 2, 3' domain	Chr16: 95.720620	10.641	9.4	Chr11: 111.161163	-0.588971	16	0.0147822	0	0	1
A_55_P2090884	14308	430	Fshb	follicle stimulating hormone beta	Chr2: 107.056243	5.847	16.9	Chr19: 28.714120	-0.588971	16	0.0147822	0	0	1
A_55_P2168441	109349	82353	Fam163b	family with sequence similarity 163, member B	Chr2: 27.110388	11.1453	19.2	Chr1: 172.212187	-0.588971	16	0.0147822	0	0	1
A_55_P2178039			AgG3MoGE_A_55_P2178039	Agilent SurePrint G3 Mouse GE probe set A_55_P2178039	Chr2: 154.318831	6.2907	6.1	Chr18: 81.487857	-0.588971	16	0.0147822	0	0	1
A_66_P137943	67978	11729	Tctn2	tectonic family member 2	Chr5: 124.627393	10.4005	31.8	Chr1: 173.532154	-0.588971	16	0.0147822	0	0	1
A_30_P01025466			AgG3MoGE_A_30_P01025466	Agilent SurePrint G3 Mouse GE probe set A_30_P01025466	Chr13: 97.293554	5.64738	9.6	Chr7: 68.214533	0.588235	16	0.0149489	0	0	1
A_30_P01030784			AgG3MoGE_A_30_P01030784	Agilent SurePrint G3 Mouse GE probe set A_30_P01030784	Chr4: 123.497804	10.1122	10.4	Chr1: 92.347325	0.588235	16	0.0149489	0	0	1
A_52_P123944	76763	22125	Mospd2	motile sperm domain containing 2	ChrX: 164.938676	8.81011	13.6	Chr8: 111.090624	0.588235	16	0.0149489	0	0	1
A_52_P549827	56615	10544	Mgst1	microsomal glutathione S-transferase 1	Chr6: 138.156423	9.95051	10.8	Chr2: 75.172744	0.588235	16	0.0149489	0	0	1
A_52_P920129	14677	74417	Gnai1	guanine nucleotide binding protein (G protein), alpha inhibiting 1	Chr5: 18.265259	10.8697	23.9	Chr1: 173.532154	0.588235	16	0.0149489	0	0	1
A_55_P1953573	22178	464	Tyrp1	tyrosinase-related protein 1 (5,6-dihydroxyindole-2-carboxylic acid oxidase)	Chr4: 80.851620	6.94641	13.8	Chr4: 78.766185	0.588235	16	0.0149489	0	0	1
A_55_P2033425	108071	37354	Grm5	glutamate receptor, metabotropic 5	Chr7: 88.134071	11.3078	12.1	Chr5: 108.213560	0.588235	16	0.0149489	0	0	1
A_55_P2065389	227634	19202	Camsap1	calmodulin regulated spectrin-associated protein 1	Chr2: 25.926838	8.76289	12.8	Chr4: 136.674649	0.588235	16	0.0149489	0	0	1
A_55_P2082225			AgG3MoGE_A_55_P2082225	Agilent SurePrint G3 Mouse GE probe set A_55_P2082225	ChrX: 9.006318	5.77943	10.8	Chr7: 134.098716	0.588235	16	0.0149489	0	0	1
A_30_P01019320			AgG3MoGE_A_30_P01019320	Agilent SurePrint G3 Mouse GE probe set A_30_P01019320	Chr7: 30.925772	9.35481	17.6	Chr6: 105.742630	-0.588235	16	0.0149489	0	0	1
A_30_P01022174			AgG3MoGE_A_30_P01022174	Agilent SurePrint G3 Mouse GE probe set A_30_P01022174	Chr9: 68.558148	5.89376	7.9	Chr9: 15.882662	-0.588235	16	0.0149489	0	0	1
A_30_P01029979			AgG3MoGE_A_30_P01029979	Agilent SurePrint G3 Mouse GE probe set A_30_P01029979	Chr5: 92.122954	6.13297	8.3	Chr18: 76.720712	-0.588235	16	0.0149489	0	0	1
A_51_P439626	26396	48591	Map2k2	mitogen-activated protein kinase kinase 2	Chr10: 81.122575	11.215	13	Chr18: 59.481622	-0.588235	16	0.0149489	0	0	1
A_51_P212071	258657	17334	Olfr733	olfactory receptor 733	Chr14: 50.298431	5.79295	5.3	Chr4: 67.182025	0.587932	16	0.015018	0	0	1
A_30_P01018396			AgG3MoGE_A_30_P01018396	Agilent SurePrint G3 Mouse GE probe set A_30_P01018396	Chr18: 25.467924	7.89957	34.5	Chr18: 24.327611	0.5875	16	0.015117	0	0	1
A_30_P01022151			AgG3MoGE_A_30_P01022151	Agilent SurePrint G3 Mouse GE probe set A_30_P01022151	Chr4: 117.120893	6.88732	14	Chr1: 172.212187	0.5875	16	0.015117	0	0	1
A_30_P01031984			AgG3MoGE_A_30_P01031984	Agilent SurePrint G3 Mouse GE probe set A_30_P01031984	Chr1: 34.985842	7.35473	55.6	Chr14: 56.833041	0.5875	16	0.015117	0	0	1
A_51_P396854	14356	8142	Fxc1	fractured callus expressed transcript 1	Chr7: 105.641273	11.2933	9.2	Chr11: 88.513041	0.5875	16	0.015117	0	0	1
A_51_P417016	20383	55708	Sfrs3	serine/arginine-rich splicing factor 3	Chr17: 29.043248	8.95962	34.3	Chr1: 172.212187	0.5875	16	0.015117	0	0	1
A_55_P1974869	67981	69415	Hormad1	HORMA domain containing 1	Chr3: 95.585154	5.79941	12.7	Chr6: 122.828909	0.5875	16	0.015117	0	0	1
A_55_P2022921	59050	5844	Nsa2	NSA2 ribosome biogenesis homolog	Chr13: 97.130993	10.2044	12.1	Chr1: 173.532154	0.5875	16	0.015117	0	0	1
A_55_P2033362	13654	20123	Egr2	early growth response 2	Chr10: 67.542050	6.70459	12.3	Chr5: 24.366648	0.5875	16	0.015117	0	0	1
A_55_P2036026	74144	10397	Robo4	roundabout homolog 4	Chr9: 37.413962	10.1365	15.3	Chr9: 28.888566	0.5875	16	0.015117	0	0	1
A_55_P2078271	69126	47794	C8orf59	human chromosome 8 open reading frame 59	Chr3: 14.606298	11.2125	29.1	Chr3: 11.029142	0.5875	16	0.015117	0	0	1
A_55_P2081283	13394	7292	Dlx4	distal-less homeobox 4	Chr11: 95.140463	7.72665	15.1	Chr9: 122.638775	0.5875	16	0.015117	0	0	1
A_55_P2111172	14013	21086	Mecom	MDS1 and EVI1 complex locus	Chr3: 30.236569	7.06076	16.9	Chr13: 89.788752	0.5875	16	0.015117	0	0	1
A_30_P01019864			AgG3MoGE_A_30_P01019864	Agilent SurePrint G3 Mouse GE probe set A_30_P01019864	Chr15: 103.095716	7.72892	12.4	Chr6: 92.602487	-0.5875	16	0.015117	0	0	1
A_30_P01020126			AgG3MoGE_A_30_P01020126	Agilent SurePrint G3 Mouse GE probe set A_30_P01020126	Chr13: 15.881726	7.59543	16.1	Chr1: 171.039789	-0.5875	16	0.015117	0	0	1
A_30_P01021133			AgG3MoGE_A_30_P01021133	Agilent SurePrint G3 Mouse GE probe set A_30_P01021133	Chr3: 27.077500	7.07232	8.2	Chr2: 23.093376	-0.5875	16	0.015117	0	0	1
A_30_P01023558			AgG3MoGE_A_30_P01023558	Agilent SurePrint G3 Mouse GE probe set A_30_P01023558	Chr6: 108.617748	5.85973	8.7	Chr18: 83.936626	-0.5875	16	0.015117	0	0	1
A_55_P2091284	16998	7405	Ltbp3	latent transforming growth factor beta binding protein 3	Chr19: 5.758082	11.0191	11.6	ChrX: 101.459747	-0.5875	16	0.015117	0	0	1
A_30_P01021579			AgG3MoGE_A_30_P01021579	Agilent SurePrint G3 Mouse GE probe set A_30_P01021579	Chr12: 25.167757	5.88473	10.2	Chr9: 21.000297	-0.587197	16	0.0151868	0	0	1
A_30_P01018771			AgG3MoGE_A_30_P01018771	Agilent SurePrint G3 Mouse GE probe set A_30_P01018771	Chr13: 48.535600	10.3131	11.7	Chr19: 20.046380	0.586765	16	0.0152866	0	0	1
A_30_P01030639			AgG3MoGE_A_30_P01030639	Agilent SurePrint G3 Mouse GE probe set A_30_P01030639	Chr1: 160.062535	6.19462	82	Chr1: 152.995427	0.586765	16	0.0152866	0	0	1
A_30_P01028579			AgG3MoGE_A_30_P01028579	Agilent SurePrint G3 Mouse GE probe set A_30_P01028579	Chr4: 59.092424	5.94919	16.8	Chr9: 98.579312	-0.586765	16	0.0152866	0	0	1
A_51_P371255	53858	9654	Rwdd2b	RWD domain containing 2B	Chr16: 87.433659	9.46854	8.9	Chr13: 107.817130	-0.586765	16	0.0152866	0	0	1
A_52_P204689	26412	3370	Map4k2	mitogen-activated protein kinase kinase kinase kinase 2	Chr19: 6.353292	10.782	18.3	Chr1: 171.039789	-0.586765	16	0.0152866	0	0	1
A_52_P207635	216345	17017	Zfc3h1	zinc finger, C3H1-type containing	Chr10: 115.432470	10.1271	18.8	Chr9: 21.000297	-0.586765	16	0.0152866	0	0	1
A_52_P254149	210146	17696	Irgq	immunity-related GTPase family, Q	Chr7: 24.538165	10.4818	15.1	Chr1: 172.212187	-0.586765	16	0.0152866	0	0	1
A_52_P281145	242553	18244	Kank4	KN motif and ankyrin repeat domains 4	Chr4: 98.755446	9.13335	26.2	Chr4: 96.668598	-0.586765	16	0.0152866	0	0	1
A_55_P2083009	106757	51896	Tmem146	transmembrane protein 146	Chr17: 56.664395	9.26557	18.6	Chr18: 81.487857	-0.586765	16	0.0152866	0	0	1
A_55_P2117726	117229	75307	Stk33	serine/threonine kinase 33	Chr7: 109.279654	8.57005	18.3	Chr1: 179.861787	-0.586765	16	0.0152866	0	0	1
A_30_P01022519			AgG3MoGE_A_30_P01022519	Agilent SurePrint G3 Mouse GE probe set A_30_P01022519	Chr3: 41.125659	5.79797	3.7	Chr15: 101.068749	0.586029	16	0.0154576	0	0	1
A_51_P262925	69396	86127	1700018F24Rik	RIKEN cDNA 1700018F24 gene	Chr5: 145.045506	5.77868	9.6	Chr8: 118.706896	0.586029	16	0.0154576	0	0	1
A_51_P353895	69083	38201	Sult1c2	sulfotransferase family, cytosolic, 1C, member 2	Chr17: 53.829880	6.13997	14.4	Chr10: 102.115020	0.586029	16	0.0154576	0	0	1
A_51_P418725	72287	11516	Plekhf1	pleckstrin homology domain containing, family F (with FYVE domain) member 1	Chr7: 38.221003	9.12716	11.8	Chr7: 117.533336	0.586029	16	0.0154576	0	0	1
A_52_P518213	78455	8918	Helz	helicase with zinc finger domain	Chr11: 107.671401	7.66343	9.4	Chr2: 25.649463	0.586029	16	0.0154576	0	0	1
A_55_P1963483	80743	7116	Vps16	vacuolar protein sorting 16	Chr2: 130.443671	11.4311	29.2	Chr1: 172.212187	0.586029	16	0.0154576	0	0	1
A_55_P1980796	16184	360	Il2ra	interleukin 2 receptor, alpha chain	Chr2: 11.693117	6.46089	14.1	Chr19: 35.354358	0.586029	16	0.0154576	0	0	1
A_55_P1989195			AgG3MoGE_A_55_P1989195	Agilent SurePrint G3 Mouse GE probe set A_55_P1989195	ChrUn: 1.000000	5.91846	10	Chr3: 19.492525	0.586029	16	0.0154576	0	0	1
A_55_P1992954	18214	68505	Ddr2	discoidin domain receptor family, member 2	Chr1: 169.984423	7.7853	9.5	Chr19: 27.653337	0.586029	16	0.0154576	0	0	1
A_55_P1994648	66656	23404	Eef1d	eukaryotic translation elongation factor 1 delta (guanine nucleotide exchange protein)	Chr15: 75.895499	12.1928	8.6	Chr5: 127.558651	0.586029	16	0.0154576	0	0	1
A_55_P2108248	109978	10883	Art4	ADP-ribosyltransferase 4	Chr6: 136.848453	7.87327	54.9	Chr6: 136.698565	0.586029	16	0.0154576	0	0	1
A_55_P2128032	15500	37931	Hsf2	heat shock factor 2	Chr10: 57.513026	9.641	11.9	ChrX: 5.631374	0.586029	16	0.0154576	0	0	1
A_55_P2163363	70809	83377	Clec2g	C-type lectin domain family 2, member g	Chr6: 129.020460	5.80224	5.3	Chr2: 3.190739	0.586029	16	0.0154576	0	0	1
A_55_P2281095	67028	22046	2610002M06Rik	RIKEN cDNA 2610002M06 gene	ChrX: 107.782762	10.3233	17.8	Chr1: 172.212187	0.586029	16	0.0154576	0	0	1
A_30_P01030518			AgG3MoGE_A_30_P01030518	Agilent SurePrint G3 Mouse GE probe set A_30_P01030518	Chr4: 120.303113	6.13805	24.5	Chr4: 120.243799	-0.586029	16	0.0154576	0	0	1
A_51_P320304	18822	256	Plod1	procollagen-lysine, 2-oxoglutarate 5-dioxygenase 1	Chr4: 147.915928	9.17365	30.7	Chr4: 144.912885	-0.586029	16	0.0154576	0	0	1
A_51_P397296	73608	12504	Marveld3	MARVEL (membrane-associating) domain containing 3	Chr8: 109.953183	7.46135	10.6	Chr2: 81.919635	-0.586029	16	0.0154576	0	0	1
A_51_P519756	72296	104162	Rusc1	RUN and SH3 domain containing 1	Chr3: 89.084073	12.1731	12.6	Chr1: 173.532154	-0.586029	16	0.0154576	0	0	1
A_52_P538412	259085	17495	Olfr610	olfactory receptor 610	Chr7: 103.506104	5.87368	13	Chr4: 151.358186	-0.586029	16	0.0154576	0	0	1
A_55_P1985808	56705	38057	Ranbp9	RAN binding protein 9	Chr13: 43.403088	10.5984	16.6	Chr5: 117.600485	-0.586029	16	0.0154576	0	0	1
A_55_P1998115	16621	68097	Klkb1	kallikrein B, plasma 1	Chr8: 45.269698	7.21427	13	Chr19: 61.154654	-0.586029	16	0.0154576	0	0	1
A_55_P1999172	98956	6785	Nat10	N-acetyltransferase 10	Chr2: 103.721280	10.2288	15.4	Chr18: 39.709827	-0.586029	16	0.0154576	0	0	1
A_55_P2046074	224090	26702	Tmem44	transmembrane protein 44	Chr16: 30.537467	8.96976	13.3	Chr6: 136.071836	-0.586029	16	0.0154576	0	0	1
A_55_P2055662	277562	73992	Olfr1286	olfactory receptor 1286	Chr2: 111.420047	5.76962	7	ChrX: 92.674205	-0.586029	16	0.0154576	0	0	1
A_55_P2092720			AgG3MoGE_A_55_P2092720	Agilent SurePrint G3 Mouse GE probe set A_55_P2092720	Chr9: 89.091127	6.19762	18.3	Chr9: 94.450015	-0.586029	16	0.0154576	0	0	1
A_55_P2133835	69441		1700023F06Rik	RIKEN cDNA 1700023F06 gene	Chr11: 103.198949	9.64019	18.6	Chr1: 171.039789	-0.586029	16	0.0154576	0	0	1
A_55_P2143494	13447	20796	Doc2b	double C2, beta	Chr11: 75.769143	9.95605	14	Chr1: 177.945953	-0.586029	16	0.0154576	0	0	1
A_66_P109002	240444	8178	Kcng2	potassium voltage-gated channel, subfamily G, member 2	Chr18: 80.295364	7.78084	8.7	Chr7: 140.875183	-0.586029	16	0.0154576	0	0	1
A_55_P2089625			AgG3MoGE_A_55_P2089625	Agilent SurePrint G3 Mouse GE probe set A_55_P2089625	Chr14: 14.645780	5.74454	5.2	Chr11: 117.102704	0.585294	16	0.01563	0	0	1
A_51_P296249	14239	20871	Foxs1	forkhead box S1	Chr2: 152.932102	8.40641	8.9	Chr2: 155.235028	-0.585294	16	0.01563	0	0	1
A_55_P2170094	76612	19268	Lrrc27	leucine rich repeat containing 27	Chr7: 139.228869	9.38757	12.4	Chr5: 117.600485	-0.585294	16	0.01563	0	0	1
A_30_P01026882			AgG3MoGE_A_30_P01026882	Agilent SurePrint G3 Mouse GE probe set A_30_P01026882	Chr6: 86.527675	5.66841	14.6	Chr17: 27.451465	0.584989	16	0.015702	0	0	1
A_55_P2005081	110954	122289	Rpl10	ribosomal protein 10	ChrX: 74.272968	13.4968	23.4	Chr1: 173.532154	-0.584989	16	0.015702	0	0	1
A_30_P01017960			AgG3MoGE_A_30_P01017960	Agilent SurePrint G3 Mouse GE probe set A_30_P01017960	Chr11: 3.648127	7.97395	13.7	Chr3: 148.083599	0.584559	16	0.0158039	0	0	1
A_30_P01018516			AgG3MoGE_A_30_P01018516	Agilent SurePrint G3 Mouse GE probe set A_30_P01018516	Chr12: 73.788131	6.034	11.9	Chr5: 30.995858	0.584559	16	0.0158039	0	0	1
A_30_P01024826			AgG3MoGE_A_30_P01024826	Agilent SurePrint G3 Mouse GE probe set A_30_P01024826	Chr2: 144.165724	7.69389	81.5	Chr2: 142.434631	0.584559	16	0.0158039	0	0	1
A_30_P01025615			AgG3MoGE_A_30_P01025615	Agilent SurePrint G3 Mouse GE probe set A_30_P01025615	Chr1: 160.062655	7.01865	53.3	Chr1: 152.995427	0.584559	16	0.0158039	0	0	1
A_55_P2021629	11306		Abcb7	ATP-binding cassette, sub-family B (MDR/TAP), member 7	ChrX: 104.283650	8.26859	10.8	Chr6: 101.785272	0.584559	16	0.0158039	0	0	1
A_55_P2175880	56615	10544	Mgst1	microsomal glutathione S-transferase 1	Chr6: 138.156325	10.3944	9.8	Chr5: 130.409868	0.584559	16	0.0158039	0	0	1
A_65_P06446	22042	2429	Tfrc	transferrin receptor	Chr16: 32.620384	9.68543	18	Chr10: 102.115020	0.584559	16	0.0158039	0	0	1
A_30_P01018424			AgG3MoGE_A_30_P01018424	Agilent SurePrint G3 Mouse GE probe set A_30_P01018424	Chr14: 26.026500	10.0478	13.8	Chr7: 89.603538	-0.584559	16	0.0158039	0	0	1
A_30_P01029433			AgG3MoGE_A_30_P01029433	Agilent SurePrint G3 Mouse GE probe set A_30_P01029433	Chr14: 29.945762	5.76589	11.3	Chr18: 81.487857	-0.584559	16	0.0158039	0	0	1
A_51_P410516			AgG3MoGE_A_51_P410516	Agilent SurePrint G3 Mouse GE probe set A_51_P410516	Chr12: 104.865434	6.58995	15.6	Chr16: 30.398653	-0.584559	16	0.0158039	0	0	1
A_51_P430327	105446	22983	Gmpr2	guanosine monophosphate reductase 2	Chr14: 55.678242	9.88727	31.5	Chr1: 179.861787	-0.584559	16	0.0158039	0	0	1
A_52_P136709	18559	32054	Pctp	phosphatidylcholine transfer protein	Chr11: 89.983905	7.89343	13.6	ChrX: 153.448011	-0.584559	16	0.0158039	0	0	1
A_55_P1952220	103711	5364	Pnpo	pyridoxine 5'-phosphate oxidase	Chr11: 96.937837	11.7174	46.6	Chr1: 172.212187	-0.584559	16	0.0158039	0	0	1
A_55_P2032311			AgG3MoGE_A_55_P2032311	Agilent SurePrint G3 Mouse GE probe set A_55_P2032311	Chr11: 121.942716	7.13835	12.4	Chr5: 108.720667	-0.584559	16	0.0158039	0	0	1
A_55_P2049448	18685	4817	Phtf1	putative homeodomain transcription factor 1	Chr3: 104.007421	10.5217	34.3	Chr1: 172.212187	-0.584559	16	0.0158039	0	0	1
A_55_P2161485	242748	25712	Ptchd2	patched domain containing 2	Chr4: 148.238425	7.72649	69.1	Chr4: 144.912885	-0.584559	16	0.0158039	0	0	1
A_55_P2185372	75387	8164	Sirt4	sirtuin 4 (silent mating type information regulation 2 homolog) 4	Chr5: 115.479648	8.9073	29.5	Chr5: 117.782832	-0.584559	16	0.0158039	0	0	1
A_55_P1989130	628946	103843	Vmn1r77	vomeronasal 1 receptor 77	Chr7: 12.042160	5.70211	3.6	Chr10: 46.684268	0.584253	16	0.0158766	0	0	1
A_55_P2016700			AgG3MoGE_A_55_P2016700	Agilent SurePrint G3 Mouse GE probe set A_55_P2016700	Chr1: 4.723130	5.77068	9.7	Chr1: 186.016003	-0.584253	16	0.0158766	0	0	1
A_30_P01021552			AgG3MoGE_A_30_P01021552	Agilent SurePrint G3 Mouse GE probe set A_30_P01021552	Chr2: 129.591320	8.00959	10.1	Chr1: 144.895818	-0.583824	16	0.0159793	0	0	1
A_30_P01032801			AgG3MoGE_A_30_P01032801	Agilent SurePrint G3 Mouse GE probe set A_30_P01032801	Chr8: 83.086625	6.56127	46.5	Chr8: 79.699210	0.583824	16	0.0159793	0	0	1
A_30_P01032929			AgG3MoGE_A_30_P01032929	Agilent SurePrint G3 Mouse GE probe set A_30_P01032929	Chr15: 73.401481	5.70103	9.3	Chr12: 117.550953	0.583824	16	0.0159793	0	0	1
A_55_P2186648	12021	400	Bard1	BRCA1 associated RING domain 1	Chr1: 71.027720	8.53151	12.5	Chr1: 171.171850	0.583824	16	0.0159793	0	0	1
A_66_P109973	257905	79384	Olfr298	olfactory receptor 298	Chr7: 86.488607	5.70376	8.9	Chr7: 6.752376	-0.583824	16	0.0159793	0	0	1
A_30_P01019532			AgG3MoGE_A_30_P01019532	Agilent SurePrint G3 Mouse GE probe set A_30_P01019532	Chr2: 94.178200	6.86184	10.8	Chr5: 43.797109	-0.583088	16	0.0161562	0	0	1
A_30_P01022691			AgG3MoGE_A_30_P01022691	Agilent SurePrint G3 Mouse GE probe set A_30_P01022691	Chr6: 128.185301	5.723	10.8	Chr10: 127.972213	0.583088	16	0.0161562	0	0	1
A_30_P01022951			AgG3MoGE_A_30_P01022951	Agilent SurePrint G3 Mouse GE probe set A_30_P01022951	Chr19: 59.451363	5.77324	7.6	Chr2: 94.485349	0.583088	16	0.0161562	0	0	1
A_30_P01023804			AgG3MoGE_A_30_P01023804	Agilent SurePrint G3 Mouse GE probe set A_30_P01023804	Chr14: 43.715118	11.5275	18.1	Chr1: 172.212187	0.583088	16	0.0161562	0	0	1
A_30_P01027048			AgG3MoGE_A_30_P01027048	Agilent SurePrint G3 Mouse GE probe set A_30_P01027048	Chr1: 72.960834	7.55451	9.4	Chr9: 94.450015	0.583088	16	0.0161562	0	0	1
A_30_P01032373			AgG3MoGE_A_30_P01032373	Agilent SurePrint G3 Mouse GE probe set A_30_P01032373	Chr6: 100.215804	6.65738	8.2	Chr10: 127.972213	-0.583088	16	0.0161562	0	0	1
A_51_P160744	66495	37630	Ndufb3	NADH dehydrogenase (ubiquinone) 1 beta subcomplex 3	Chr1: 58.595778	12.3883	11.5	Chr14: 99.740679	0.583088	16	0.0161562	0	0	1
A_51_P161890	14132	3030	Fcgrt	Fc receptor, IgG, alpha chain transporter	Chr7: 45.095186	9.89819	13.1	Chr7: 40.415021	0.583088	16	0.0161562	0	0	1
A_51_P213928	54561	3334	Nap1l3	nucleosome assembly protein 1-like 3	ChrX: 122.395069	10.6567	29.6	Chr1: 179.861787	0.583088	16	0.0161562	0	0	1
A_51_P259750	100049570		Gm10627	predicted gene 10627	Chr8: 107.048671	9.14835	11.6	Chr8: 102.849132	-0.583088	16	0.0161562	0	0	1
A_51_P303868	208439	66272	Klhl29	kelch-like 29	Chr12: 5.077566	9.0157	15.8	Chr1: 184.127530	-0.583088	16	0.0161562	0	0	1
A_51_P368210	105653	8847	Phyhip	phytanoyl-CoA hydroxylase interacting protein	Chr14: 70.468607	11.1187	10.3	Chr14: 117.650861	-0.583088	16	0.0161562	0	0	1
A_52_P457411	66177	83305	Ubl5	ubiquitin-like 5 (mitochondria unfolded protein response UPRmt component)	Chr9: 20.646628	12.2007	39.4	Chr1: 173.532154	-0.583088	16	0.0161562	0	0	1
A_55_P1984985	21849	21175	Trim28	tripartite motif-containing 28	Chr7: 13.023718	7.01654	16.3	Chr1: 173.532154	0.583088	16	0.0161562	0	0	1
A_55_P1985788	53376	3098	Usp2	ubiquitin specific peptidase 2	Chr9: 44.095566	10.3185	14.2	Chr18: 81.487857	0.583088	16	0.0161562	0	0	1
A_55_P2002230	100038537		Gm16503	predicted gene 16503 with novel KRAB box domain	Chr4: 147.541247	7.26654	71.6	Chr4: 144.912885	-0.583088	16	0.0161562	0	0	1
A_55_P2004930	69692	5431	Hddc2	HD domain containing 2	Chr10: 31.328027	10.9882	16.9	Chr10: 102.115020	0.583088	16	0.0161562	0	0	1
A_55_P2008991	20977	2391	Syp	synaptophysin	ChrX: 7.653171	12.392	14.3	Chr6: 134.578724	-0.583088	16	0.0161562	0	0	1
A_55_P2026270	12630	171	Cfi	complement component factor i	Chr3: 129.875247	6.12695	22.8	Chr3: 118.587157	0.583088	16	0.0161562	0	0	1
A_55_P2175015	74020	26078	Cpne4	copine IV	Chr9: 104.993154	8.43135	11.2	Chr9: 105.533353	-0.583088	16	0.0161562	0	0	1
A_55_P2200461	100036524		C430017C20Rik	RIKEN cDNA C430017C20 gene	Chr2: 172.942474	7.37714	31.8	Chr2: 170.845045	0.583088	16	0.0161562	0	0	1
A_55_P2240919			AgG3MoGE_A_55_P2240919	Agilent SurePrint G3 Mouse GE probe set A_55_P2240919	Chr2: 164.192930	6.02773	8.5	Chr2: 99.795024	-0.583088	16	0.0161562	0	0	1
A_55_P2302290	328243		E230012P03	hypothetical protein E230012P03	Chr13: 48.878289	8.85427	17	Chr1: 171.171850	-0.583088	16	0.0161562	0	0	1
A_66_P112623	67089	100630	Psmc6	proteasome (prosome, macropain) 26S subunit, ATPase, 6	Chr14: 45.348858	10.742	24.6	Chr1: 172.212187	0.583088	16	0.0161562	0	0	1
A_30_P01033226			AgG3MoGE_A_30_P01033226	Agilent SurePrint G3 Mouse GE probe set A_30_P01033226	Chr1: 38.835795	7.63365	9.2	Chr2: 32.469330	-0.582353	16	0.0163345	0	0	1
A_30_P01033471			AgG3MoGE_A_30_P01033471	Agilent SurePrint G3 Mouse GE probe set A_30_P01033471	Chr6: 126.820026	8.47051	10	Chr4: 132.619876	0.582353	16	0.0163345	0	0	1
A_51_P318544	68165	31955	Fdx1l	ferredoxin 1-like	Chr9: 21.067687	11.4674	19.3	Chr1: 172.212187	-0.582353	16	0.0163345	0	0	1
A_51_P415945	19166	2081	Psma2	proteasome (prosome, macropain) subunit, alpha type 2	Chr13: 14.625462	12.5242	37.6	Chr1: 172.212187	0.582353	16	0.0163345	0	0	1
A_55_P1963817	20104	85949	Rps6	ribosomal protein S6 (40S)	Chr4: 86.854844	13.0892	17.2	Chr15: 54.525476	0.582353	16	0.0163345	0	0	1
A_55_P2002768	108832	10148	5430405G05Rik	RIKEN cDNA 5430405G05 gene	Chr2: 151.706905	9.12768	4.7	Chr1: 171.039789	-0.582353	16	0.0163345	0	0	1
A_55_P2012399	21968	88453	Tom1	target of myb1 homolog (chicken)	Chr6: 128.647042	11.3975	14.3	Chr14: 117.650861	-0.582353	16	0.0163345	0	0	1
A_55_P2057065	70239	40806	Gtf3c5	general transcription factor IIIC, polypeptide 5	Chr2: 28.566318	10.5108	12.8	Chr11: 50.874324	-0.582353	16	0.0163345	0	0	1
A_55_P2134690	232339	45968	Ankrd26	ankyrin repeat domain 26	Chr6: 118.502572	9.48197	15.2	Chr14: 14.740363	0.582353	16	0.0163345	0	0	1
A_55_P2288985	74632		4930428F12Rik	RIKEN cDNA 4930428F12 gene	Chr14: 105.513251	5.66854	14.8	Chr11: 116.988791	0.582353	16	0.0163345	0	0	1
A_30_P01017430			AgG3MoGE_A_30_P01017430	Agilent SurePrint G3 Mouse GE probe set A_30_P01017430	Chr3: 85.817172	6.08373	19.3	Chr9: 6.716093	0.581618	16	0.0165144	0	0	1
A_30_P01029547			AgG3MoGE_A_30_P01029547	Agilent SurePrint G3 Mouse GE probe set A_30_P01029547	Chr4: 132.183275	7.14278	15.4	Chr7: 107.372020	0.581618	16	0.0165144	0	0	1
A_30_P01029643			AgG3MoGE_A_30_P01029643	Agilent SurePrint G3 Mouse GE probe set A_30_P01029643	Chr17: 83.960817	6.25276	6.2	Chr4: 122.844377	-0.581618	16	0.0165144	0	0	1
A_30_P01029747			AgG3MoGE_A_30_P01029747	Agilent SurePrint G3 Mouse GE probe set A_30_P01029747	Chr16: 43.623677	7.06238	11.9	Chr16: 27.038146	0.581618	16	0.0165144	0	0	1
A_30_P01032351			AgG3MoGE_A_30_P01032351	Agilent SurePrint G3 Mouse GE probe set A_30_P01032351	Chr11: 120.181487	7.96592	14.8	Chr9: 71.273393	0.581618	16	0.0165144	0	0	1
A_30_P01033241			AgG3MoGE_A_30_P01033241	Agilent SurePrint G3 Mouse GE probe set A_30_P01033241	Chr7: 7.123042	5.93727	8	Chr5: 76.760933	0.581618	16	0.0165144	0	0	1
A_51_P251587	67151	2106	Psmd9	proteasome (prosome, macropain) 26S subunit, non-ATPase, 9	Chr5: 123.248515	9.50938	25.9	Chr1: 172.212187	0.581618	16	0.0165144	0	0	1
A_51_P275751	114585	75155	D17H6S53E	DNA segment, Chr 17, human D6S53E	Chr17: 35.127315	7.8663	11.9	Chr7: 68.587000	-0.581618	16	0.0165144	0	0	1
A_51_P418259	66904	447	Pccb	propionyl Coenzyme A carboxylase, beta polypeptide	Chr9: 100.982431	9.52076	68.6	Chr9: 99.749425	-0.581618	16	0.0165144	0	0	1
A_51_P436469	215929		AI317395	expressed sequence AI317395	Chr10: 40.001910	6.86524	10.5	Chr17: 12.162949	-0.581618	16	0.0165144	0	0	1
A_55_P2020072	406217	18948	Bex4	brain expressed X-linked 4	ChrX: 155.681440	10.5262	68.5	Chr1: 173.532154	0.581618	16	0.0165144	0	0	1
A_55_P2048110	69071	6443	Tmem97	transmembrane protein 97	Chr11: 78.542039	10.1755	15.5	Chr1: 172.212187	0.581618	16	0.0165144	0	0	1
A_55_P2081168	19989	121496	Rpl7	ribosomal protein L7	Chr1: 16.101301	12.7917	12.1	Chr1: 173.532154	0.581618	16	0.0165144	0	0	1
A_55_P2081510	57423	3594	Atp5j2	ATP synthase, H+ transporting, mitochondrial F0 complex, subunit F2	Chr5: 145.187142	12.4729	57	Chr1: 172.212187	-0.581618	16	0.0165144	0	0	1
A_55_P2091201	331401	69669	Thoc2	THO complex 2	ChrX: 41.872315	9.26789	10.2	Chr7: 89.603538	0.581618	16	0.0165144	0	0	1
A_55_P2096010			AgG3MoGE_A_55_P2096010	Agilent SurePrint G3 Mouse GE probe set A_55_P2096010	Chr7: 11.845177	11.5958	76.4	Chr4: 136.674649	0.581618	16	0.0165144	0	0	1
A_55_P2119552	108816		CCL_complex	CCL cluster member, RIKEN cDNA 4933409K07	Chr4: 42.459136	9.7707	108.1	Chr4: 41.176874	0.581618	16	0.0165144	0	0	1
A_55_P2130695	74934	9992	Armc4	armadillo repeat containing 4	Chr18: 7.088341	8.09019	8.8	Chr5: 57.684870	-0.581618	16	0.0165144	0	0	1
A_66_P102614	258566	104131	Olfr1002	olfactory receptor 1002	Chr2: 85.647805	5.82341	3.6	Chr7: 68.586905	0.581618	16	0.0165144	0	0	1
A_66_P118906	11541	20167	Adora2b	adenosine A2b receptor	Chr11: 62.265252	8.57719	10	Chr6: 104.264513	0.581618	16	0.0165144	0	0	1
A_30_P01018223			AgG3MoGE_A_30_P01018223	Agilent SurePrint G3 Mouse GE probe set A_30_P01018223	Chr13: 5.508804	5.86076	12	Chr7: 3.078244	0.580882	16	0.0166957	0	0	1
A_30_P01022072			AgG3MoGE_A_30_P01022072	Agilent SurePrint G3 Mouse GE probe set A_30_P01022072	Chr17: 34.952394	8.42035	17.1	Chr4: 140.799611	-0.580882	16	0.0166957	0	0	1
A_30_P01030216			AgG3MoGE_A_30_P01030216	Agilent SurePrint G3 Mouse GE probe set A_30_P01030216	Chr14: 61.676084	8.60295	14.2	Chr14: 48.351388	0.580882	16	0.0166957	0	0	1
A_30_P01032511			AgG3MoGE_A_30_P01032511	Agilent SurePrint G3 Mouse GE probe set A_30_P01032511	Chr10: 94.476004	5.78551	26.7	Chr18: 76.720712	0.580882	16	0.0166957	0	0	1
A_51_P144926	108679	4882	Cops8	COP9 (constitutive photomorphogenic) homolog, subunit 8 (Arabidopsis thaliana)	Chr1: 90.612388	10.7568	24.6	Chr1: 173.532154	-0.580882	16	0.0166957	0	0	1
A_52_P778434	74517		7420700N18Rik	RIKEN cDNA 7420700N18 gene	Chr8: 31.382066	5.8487	7.9	Chr4: 131.999242	0.580882	16	0.0166957	0	0	1
A_55_P1970159	29864	32195	Rnf11	ring finger protein 11	Chr4: 109.452857	11.22	15.4	Chr1: 177.554833	0.580882	16	0.0166957	0	0	1
A_55_P1977071	73847	12862	Fam110a	family with sequence similarity 110, member A	Chr2: 151.969741	9.63649	11.7	Chr5: 108.720667	-0.580882	16	0.0166957	0	0	1
A_55_P1989986	105428	67023	Fam149b	family with sequence similarity 149, member B	Chr14: 20.383400	9.94711	12.4	Chr1: 145.165322	-0.580882	16	0.0166957	0	0	1
A_55_P1993594	319618	51881	Dcp1b	DCP1 decapping enzyme homolog b	Chr6: 119.220126	10.5203	18.3	Chr6: 115.874316	-0.580882	16	0.0166957	0	0	1
A_55_P2006013	69444	10709	Lyzl6	lysozyme-like 6	Chr11: 103.631087	7.23273	10	Chr2: 142.434631	-0.580882	16	0.0166957	0	0	1
A_55_P2010332	14030	22438	Ewsr1	Ewing sarcoma breakpoint region 1	Chr11: 5.069783	11.0714	10.1	Chr18: 81.487857	0.580882	16	0.0166957	0	0	1
A_55_P2022104	26374	116678	Rfwd2	ring finger and WD repeat domain 2	Chr1: 159.347503	8.72592	122.8	Chr1: 152.995427	0.580882	16	0.0166957	0	0	1
A_55_P2169227	239650	18612	C12orf68	human chromosome 12 open reading frame 68 with intense and selective brain expression	Chr15: 98.170075	10.9842	12.9	Chr2: 125.859597	-0.580882	16	0.0166957	0	0	1
A_30_P01020518			AgG3MoGE_A_30_P01020518	Agilent SurePrint G3 Mouse GE probe set A_30_P01020518	Chr9: 78.268967	7.30881	17.7	Chr9: 83.860133	0.580147	16	0.0168786	0	0	1
A_30_P01021843			AgG3MoGE_A_30_P01021843	Agilent SurePrint G3 Mouse GE probe set A_30_P01021843	Chr12: 116.399537	7.86616	91.9	Chr12: 113.940035	-0.580147	16	0.0168786	0	0	1
A_30_P01026778			AgG3MoGE_A_30_P01026778	Agilent SurePrint G3 Mouse GE probe set A_30_P01026778	Chr11: 69.298668	7.48659	9.3	Chr5: 36.859169	-0.580147	16	0.0168786	0	0	1
A_30_P01033322			AgG3MoGE_A_30_P01033322	Agilent SurePrint G3 Mouse GE probe set A_30_P01033322	Chr2: 102.242229	8.23581	19.7	Chr1: 152.995427	0.580147	16	0.0168786	0	0	1
A_51_P464738	20525	68520	Slc2a1	solute carrier family 2 (facilitated glucose transporter), member 1	Chr4: 119.137259	11.455	22.4	Chr4: 120.243799	0.580147	16	0.0168786	0	0	1
A_55_P1957509	664723		Cypt8	cysteine-rich perinuclear theca 8	Chr9: 24.625661	5.97962	9.8	Chr16: 96.722862	0.580147	16	0.0168786	0	0	1
A_55_P1996578	14184	55437	Fgfr3	fibroblast growth factor receptor 3 (astrocyte associated)	Chr5: 33.737000	11.7261	11.8	Chr11: 80.055002	0.580147	16	0.0168786	0	0	1
A_55_P2000042	387342	41540	Tas2r107	taste receptor, type 2, member 107	Chr6: 131.659158	5.87665	10.2	Chr5: 117.791718	0.580147	16	0.0168786	0	0	1
A_55_P2000421			LINE_AgG3MoGE_A_55_P2000421	LINE sequence, Chr 4 at 147 Mb	Chr4: 147.822281	9.56565	39.2	Chr1: 173.532154	-0.580147	16	0.0168786	0	0	1
A_55_P2008735	98828	4394	Cdc123	cell division cycle 123 homolog	Chr2: 5.809954	9.22459	11.6	Chr7: 19.157130	0.580147	16	0.0168786	0	0	1
A_55_P2017112	68047	12231	Mpnd	MPN domain containing	Chr17: 56.015936	11.3235	18	Chr1: 172.212187	-0.580147	16	0.0168786	0	0	1
A_55_P2041693			AgG3MoGE_A_55_P2041693	Agilent SurePrint G3 Mouse GE probe set A_55_P2041693	Chr1: 139.939594	7.21154	18.7	Chr1: 139.473574	0.580147	16	0.0168786	0	0	1
A_55_P2062797	66714	12014	4921524J17Rik	RIKEN cDNA 4921524J17 gene	Chr8: 85.408880	7.61751	12.3	Chr18: 59.481622	0.580147	16	0.0168786	0	0	1
A_55_P2066007	230872	16811	Crocc	ciliary rootlet coiled-coil, rootletin	Chr4: 141.016643	10.5872	133.4	Chr4: 140.799611	-0.580147	16	0.0168786	0	0	1
A_55_P2070603	319478	11878	Cxxc4	CXXC finger 4	Chr3: 134.236827	7.21184	13.2	Chr4: 107.591707	0.580147	16	0.0168786	0	0	1
A_55_P2114594	574083	86791	Gm6040	predicted gene 6040	Chr8: 0.292285	6.03111	15.8	Chr11: 36.022406	-0.580147	16	0.0168786	0	0	1
A_55_P2178247	215015	8909	Fam20b	family with sequence similarity 20, member B	Chr1: 156.681054	10.0319	81.6	Chr1: 153.914763	-0.580147	16	0.0168786	0	0	1
A_55_P2403874	319391		D230014I24Rik	RIKEN cDNA D230014I24 gene	Chr6: 120.380425	8.44262	15.9	Chr17: 89.490513	0.580147	16	0.0168786	0	0	1
A_30_P01017536			AgG3MoGE_A_30_P01017536	Agilent SurePrint G3 Mouse GE probe set A_30_P01017536	Chr3: 85.817198	5.78808	8.1	Chr18: 81.487857	-0.579412	16	0.0170629	0	0	1
A_30_P01018040			AgG3MoGE_A_30_P01018040	Agilent SurePrint G3 Mouse GE probe set A_30_P01018040	Chr16: 30.204514	5.83119	8.3	Chr18: 80.676397	-0.579412	16	0.0170629	0	0	1
A_30_P01022033			AgG3MoGE_A_30_P01022033	Agilent SurePrint G3 Mouse GE probe set A_30_P01022033	Chr7: 92.732740	7.99681	17.9	Chr14: 94.146297	-0.579412	16	0.0170629	0	0	1
A_30_P01027917			AgG3MoGE_A_30_P01027917	Agilent SurePrint G3 Mouse GE probe set A_30_P01027917	Chr1: 136.559778	6.25214	11.7	Chr2: 99.795024	-0.579412	16	0.0170629	0	0	1
A_52_P624362	227290	846	Aamp	angio-associated migratory protein	Chr1: 74.280233	10.8778	16.8	Chr4: 143.161320	-0.579412	16	0.0170629	0	0	1
A_55_P1990608	56228	41090	Ube2j1	ubiquitin-conjugating enzyme E2, J1	Chr4: 33.045139	8.81184	23	Chr4: 22.463247	-0.579412	16	0.0170629	0	0	1
A_55_P2029905	19280	20626	Ptprs	protein tyrosine phosphatase, receptor type, S	Chr17: 56.445846	9.79978	18	Chr1: 171.039789	-0.579412	16	0.0170629	0	0	1
A_55_P2163749			AgG3MoGE_A_55_P2163749	Agilent SurePrint G3 Mouse GE probe set A_55_P2163749	Chr1: 0.488769	6.07581	9.6	Chr8: 120.516856	-0.579412	16	0.0170629	0	0	1
A_66_P133421	620417		Gm6150	predicted gene 6150	Chr10: 9.689455	5.68435	9.7	Chr2: 155.235028	0.579412	16	0.0170629	0	0	1
A_66_P105965	13497	55620	Drp2	dystrophin related protein 2	ChrX: 134.453275	9.75865	13.6	Chr18: 80.676397	-0.579102	16	0.0171409	0	0	1
A_30_P01020341			AgG3MoGE_A_30_P01020341	Agilent SurePrint G3 Mouse GE probe set A_30_P01020341	Chr1: 84.962574	7.94568	48.1	Chr5: 36.859169	-0.578676	16	0.0172488	0	0	1
A_30_P01030201			AgG3MoGE_A_30_P01030201	Agilent SurePrint G3 Mouse GE probe set A_30_P01030201	Chr2: 31.150098	6.26611	10.6	Chr9: 51.070557	0.578676	16	0.0172488	0	0	1
A_30_P01033080			AgG3MoGE_A_30_P01033080	Agilent SurePrint G3 Mouse GE probe set A_30_P01033080	Chr15: 85.469550	6.25778	10.2	Chr6: 15.421102	0.578676	16	0.0172488	0	0	1
A_51_P103594	77296	82459	Fam162b	family with sequence similarity 162, member B	Chr10: 51.585471	5.78724	8.8	Chr7: 6.752376	-0.578676	16	0.0172488	0	0	1
A_51_P272553	20893	2722	Bhlhe40	basic helix-loop-helix family, member e40	Chr6: 108.666315	10.023	13.1	Chr1: 177.945953	0.578676	16	0.0172488	0	0	1
A_51_P417469	68209	32666	Rnaseh2c	ribonuclease H2, subunit C	Chr19: 5.602861	11.7248	57.9	Chr1: 172.212187	-0.578676	16	0.0172488	0	0	1
A_51_P447545	16006	498	Igfbp1	insulin-like growth factor binding protein 1	Chr11: 7.202439	6.46954	9	Chr13: 63.391552	0.578676	16	0.0172488	0	0	1
A_52_P210338	230075	1864	Ndufb6	NADH dehydrogenase (ubiquinone) 1 beta subcomplex, 6	Chr4: 40.272825	11.7502	19.9	Chr1: 172.212187	-0.578676	16	0.0172488	0	0	1
A_52_P254795	66377	1865	Ndufc1	NADH dehydrogenase (ubiquinone) 1, subcomplex unknown, 1	Chr3: 51.405486	12.2959	21.5	Chr1: 173.532154	-0.578676	16	0.0172488	0	0	1
A_55_P1952156			AgG3MoGE_A_55_P1952156	Agilent SurePrint G3 Mouse GE probe set A_55_P1952156	Chr4: 140.885466	6.38376	45.6	Chr4: 140.799611	0.578676	16	0.0172488	0	0	1
A_55_P1961414			AgG3MoGE_A_55_P1961414	Agilent SurePrint G3 Mouse GE probe set A_55_P1961414	Chr7: 12.743385	12.3845	12.2	Chr6: 142.468878	-0.578676	16	0.0172488	0	0	1
A_55_P2007026	668339	86306	Gm9112	predicted gene 9112	ChrX: 102.706923	7.18014	13	Chr5: 41.925129	-0.578676	16	0.0172488	0	0	1
A_55_P2034600	433273		Gm5523	glyceraldehyde-3-phosphate dehydrogenase pseudogene	Chr1: 13.785798	9.97789	16.9	Chr1: 160.241233	-0.578676	16	0.0172488	0	0	1
A_55_P2073507	66451	11971	2610528J11Rik	RIKEN cDNA 2610528J11 gene	Chr4: 118.529796	6.6603	11.7	Chr4: 107.885675	-0.578676	16	0.0172488	0	0	1
A_55_P2091105			AgG3MoGE_A_55_P2091105	Agilent SurePrint G3 Mouse GE probe set A_55_P2091105	Chr19: 37.413420	12.6373	8.8	Chr1: 173.532154	0.578676	16	0.0172488	0	0	1
A_55_P2115320	66559	11987	Metap1d	methionyl aminopeptidase type 1D	Chr2: 71.511500	9.46881	16	Chr1: 182.581091	-0.578676	16	0.0172488	0	0	1
A_55_P2116180	211577	17023	Mrgprf	MAS-related GPR, member F	Chr7: 145.309260	7.95381	30.8	Chr7: 144.424663	0.578676	16	0.0172488	0	0	1
A_55_P2117243			AgG3MoGE_A_55_P2117243	Agilent SurePrint G3 Mouse GE probe set A_55_P2117243	Chr11: 33.155026	9.16795	16.4	Chr1: 153.914763	0.578676	16	0.0172488	0	0	1
A_55_P2123711			AgG3MoGE_A_55_P2123711	Agilent SurePrint G3 Mouse GE probe set A_55_P2123711	Chr8: 43.164532	5.75011	8.7	Chr18: 81.487857	-0.578676	16	0.0172488	0	0	1
A_55_P2143202	13548	55576	Dyrk1a	dual-specificity tyrosine-(Y)-phosphorylation regulated kinase 1a	Chr16: 94.570159	7.27868	9.9	Chr6: 16.783343	0.578676	16	0.0172488	0	0	1
A_66_P110612	382384	16801	Odf3l2	outer dense fiber of sperm tails 3-like 2	Chr10: 79.639644	7.80986	17.1	Chr10: 30.706002	-0.578676	16	0.0172488	0	0	1
A_55_P2290931	97615		C86371	expressed sequence C86371	ChrX: 90.676742	5.61789	8.6	Chr13: 3.682907	0.578534	16	0.0172849	0	0	1
A_55_P2058761	14378	41423	G6pc2	glucose-6-phosphatase, catalytic, 2	Chr2: 69.227890	5.74519	9.3	Chr4: 107.591707	0.578367	16	0.0173276	0	0	1
A_30_P01019688			AgG3MoGE_A_30_P01019688	Agilent SurePrint G3 Mouse GE probe set A_30_P01019688	Chr6: 83.425430	5.80114	9.7	Chr14: 81.073942	-0.577941	16	0.0174363	0	0	1
A_55_P1998097	68796	9801	Tmem214	transmembrane protein 214	Chr5: 30.876895	10.094	10.2	Chr18: 59.481622	-0.577941	16	0.0174363	0	0	1
A_55_P2092310			AgG3MoGE_A_55_P2092310	Agilent SurePrint G3 Mouse GE probe set A_55_P2092310	Chr17: 53.198643	11.6675	26.3	Chr3: 98.281585	0.577941	16	0.0174363	0	0	1
A_55_P2097869	242022	18454	Frem2	Fras1 related extracellular matrix protein 2	Chr3: 53.514083	8.15127	14.8	Chr4: 107.480946	-0.577941	16	0.0174363	0	0	1
A_55_P2144766	67292	7109	Pigc	phosphatidylinositol glycan anchor biosynthesis, class C	Chr1: 161.973376	9.54592	54.9	Chr1: 160.241233	0.577941	16	0.0174363	0	0	1
A_30_P01018382			AgG3MoGE_A_30_P01018382	Agilent SurePrint G3 Mouse GE probe set A_30_P01018382	Chr16: 43.641433	9.23746	13.2	Chr18: 69.083226	0.577206	16	0.0176252	0	0	1
A_30_P01019479			AgG3MoGE_A_30_P01019479	Agilent SurePrint G3 Mouse GE probe set A_30_P01019479	Chr14: 26.026130	8.18808	13.2	Chr14: 113.614252	-0.577206	16	0.0176252	0	0	1
A_30_P01021924			AgG3MoGE_A_30_P01021924	Agilent SurePrint G3 Mouse GE probe set A_30_P01021924	Chr15: 34.149394	7.67024	9	Chr5: 30.995858	0.577206	16	0.0176252	0	0	1
A_51_P236013	233900	8856	Rnf40	ring finger protein 40	Chr7: 127.603321	10.1808	17.6	Chr14: 105.226747	-0.577206	16	0.0176252	0	0	1
A_51_P258768	74090	9788	Paqr5	progestin and adipoQ receptor family member V	Chr9: 61.953802	7.65284	11.8	Chr11: 79.252230	0.577206	16	0.0176252	0	0	1
A_51_P328489	69399	12776	1700025G04Rik	RIKEN cDNA 1700025G04 gene	Chr1: 151.892650	10.0665	125.4	Chr1: 145.165322	0.577206	16	0.0176252	0	0	1
A_51_P506201	12426	7258	Cckbr	cholecystokinin B receptor	Chr7: 105.433813	7.77384	16.8	Chr14: 105.228483	-0.577206	16	0.0176252	0	0	1
A_52_P1195461	100042364		Gm3805	predicted gene 3805	Chr10: 45.577494	5.8767	13.3	Chr9: 98.543903	-0.577206	16	0.0176252	0	0	1
A_52_P393607	20370	10948	Sez6	seizure related gene 6	Chr11: 77.978697	10.3837	9.3	Chr1: 166.305309	-0.577206	16	0.0176252	0	0	1
A_52_P93933	17210	7413	Mcl1	myeloid cell leukemia sequence 1 (BCL2-related)	Chr3: 95.661620	8.96286	8.8	Chr16: 35.171449	0.577206	16	0.0176252	0	0	1
A_55_P1981599	76041	27932	Ccdc125	coiled-coil domain containing 125	Chr13: 100.697158	9.13551	27	Chr1: 173.532154	0.577206	16	0.0176252	0	0	1
A_55_P2008576	224826	26151	Ubr2	ubiquitin protein ligase E3 component n-recognin 2	Chr17: 46.928299	5.81873	12.2	Chr19: 48.327789	-0.577206	16	0.0176252	0	0	1
A_55_P2051139	170753	64370	Zfp704	zinc finger protein 704	Chr3: 9.430213	8.1917	34.2	Chr3: 8.949609	0.577206	16	0.0176252	0	0	1
A_55_P2055232	20318	32121	Sdf4	stromal cell derived factor 4	Chr4: 156.000702	10.7482	17.7	Chr1: 177.945953	-0.577206	16	0.0176252	0	0	1
A_55_P2085127	67148	12088	Fam103a1	family with sequence similarity 103, member A1	Chr7: 81.768499	11.0365	13.6	Chr17: 69.961953	0.577206	16	0.0176252	0	0	1
A_55_P2141782	69398	82362	Cdhr4	cadherin-related family member 4	Chr9: 107.997987	9.01754	8.8	Chr7: 122.000000	-0.577206	16	0.0176252	0	0	1
A_55_P2151031			AgG3MoGE_A_55_P2151031	Agilent SurePrint G3 Mouse GE probe set A_55_P2151031	ChrUn: 1.000000	5.85308	9	Chr19: 28.714120	-0.577206	16	0.0176252	0	0	1
A_55_P2435613	65246	22857	Xpo7	exportin 7	Chr14: 70.654278	9.34397	49.2	Chr14: 70.651486	0.577206	16	0.0176252	0	0	1
A_66_P111401	231672	17731	Fbxw8	F-box and WD-40 domain protein 8	Chr5: 118.066850	10.3287	10.4	Chr7: 81.519056	-0.577206	16	0.0176252	0	0	1
A_52_P372303	194738	52370	Rhox11	reproductive homeobox 11	ChrX: 38.076717	5.83524	5.2	Chr15: 6.778180	0.576584	16	0.0177863	0	0	1
A_30_P01018113			AgG3MoGE_A_30_P01018113	Agilent SurePrint G3 Mouse GE probe set A_30_P01018113	Chr6: 86.527615	5.78235	18.9	Chr7: 140.875183	-0.576471	16	0.0178157	0	0	1
A_30_P01019587			AgG3MoGE_A_30_P01019587	Agilent SurePrint G3 Mouse GE probe set A_30_P01019587	Chr12: 51.844667	5.78241	10.7	Chr8: 121.124475	0.576471	16	0.0178157	0	0	1
A_30_P01025968			AgG3MoGE_A_30_P01025968	Agilent SurePrint G3 Mouse GE probe set A_30_P01025968	Chr10: 88.079959	5.83954	6.3	ChrX: 159.114249	0.576471	16	0.0178157	0	0	1
A_51_P258620	19342	100632	Rab4b	RAB4B, member RAS oncogene family	Chr7: 27.172954	10.8412	14.7	Chr14: 105.228483	-0.576471	16	0.0178157	0	0	1
A_55_P1990693			AgG3MoGE_A_55_P1990693	Agilent SurePrint G3 Mouse GE probe set A_55_P1990693	Chr10: 125.377491	7.55381	12.9	Chr10: 123.476906	0.576471	16	0.0178157	0	0	1
A_66_P122551	22779	22659	Ikzf2	IKAROS family zinc finger 2	Chr1: 69.537434	7.99973	12.9	Chr4: 33.520737	0.576471	16	0.0178157	0	0	1
A_51_P473170	22164	2495	Tnfsf4	tumor necrosis factor (ligand) superfamily, member 4	Chr1: 161.417964	5.84443	5.6	Chr5: 93.316062	0.576159	16	0.0178969	0	0	1
A_30_P01018228			AgG3MoGE_A_30_P01018228	Agilent SurePrint G3 Mouse GE probe set A_30_P01018228	Chr17: 22.199217	5.8467	10.4	Chr14: 103.551573	0.575735	16	0.0180078	0	0	1
A_30_P01019264			AgG3MoGE_A_30_P01019264	Agilent SurePrint G3 Mouse GE probe set A_30_P01019264	Chr4: 114.959503	9.26249	43.9	Chr4: 109.157142	0.575735	16	0.0180078	0	0	1
A_30_P01020142			AgG3MoGE_A_30_P01020142	Agilent SurePrint G3 Mouse GE probe set A_30_P01020142	Chr4: 99.280080	7.70065	30.2	Chr4: 96.668598	-0.575735	16	0.0180078	0	0	1
A_51_P190805	11767	4017	Ap1m1	adaptor-related protein complex AP-1, mu subunit 1	Chr8: 72.257215	11.3987	9.9	Chr7: 70.821579	-0.575735	16	0.0180078	0	0	1
A_51_P240864	74585	15563	Sppl3	signal peptide peptidase 3	Chr5: 115.098714	12.0446	5.6	Chr2: 15.369020	0.575735	16	0.0180078	0	0	1
A_51_P318856	107146	64840	Glyat	glycine-N-acyltransferase	Chr19: 12.650400	6.72514	34.8	Chr19: 11.859304	0.575735	16	0.0180078	0	0	1
A_51_P338443	57875	10755	Angptl4	angiopoietin-like 4	Chr17: 33.774935	9.86641	11.2	Chr1: 185.267477	-0.575735	16	0.0180078	0	0	1
A_52_P481780	208518	11030	Cep78	centrosomal protein 78	Chr19: 15.959555	8.3077	11.3	Chr19: 14.884443	-0.575735	16	0.0180078	0	0	1
A_55_P1970642			AgG3MoGE_A_55_P1970642	Agilent SurePrint G3 Mouse GE probe set A_55_P1970642	Chr1: 59.763160	11.2008	10.8	Chr1: 115.936506	-0.575735	16	0.0180078	0	0	1
A_55_P1985850	21857	36321	Timp1	tissue inhibitor of metalloproteinase 1	ChrX: 20.874676	7.61697	11.3	Chr9: 3.100436	0.575735	16	0.0180078	0	0	1
A_55_P1998549	26562	8064	Ncdn	neurochondrin	Chr4: 126.744731	10.9669	9.4	Chr18: 76.235755	-0.575735	16	0.0180078	0	0	1
A_55_P2005426	54418	122201	Fmn2	formin 2	Chr1: 174.822607	10.4642	64.8	Chr1: 173.532154	0.575735	16	0.0180078	0	0	1
A_55_P2030135	170791	33614	Rbm39	RNA binding motif protein 39	Chr2: 156.174774	8.83722	14.4	Chr9: 41.850758	-0.575735	16	0.0180078	0	0	1
A_55_P2031496	52822	87809	Rufy3	RUN and FYVE domain containing 3	Chr5: 88.642612	12.1642	12.8	Chr1: 173.532154	0.575735	16	0.0180078	0	0	1
A_55_P2052325	74409	78028	Hyal6	hyaluronoglucosaminidase 6	Chr6: 24.745284	6.70089	13.6	Chr12: 54.192524	0.575735	16	0.0180078	0	0	1
A_55_P2062774			AgG3MoGE_A_55_P2062774	Agilent SurePrint G3 Mouse GE probe set A_55_P2062774	Chr12: 88.352148	6.23497	10.8	Chr19: 49.205522	-0.575735	16	0.0180078	0	0	1
A_55_P2114796	272322	10609	Arntl2	aryl hydrocarbon receptor nuclear translocator-like 2	Chr6: 146.828106	7.29478	43.7	Chr6: 145.425400	-0.575735	16	0.0180078	0	0	1
A_55_P2159555	240913	36169	Adamts4	a disintegrin-like and metallopeptidase (reprolysin type) with thrombospondin type 1 motif, 4	Chr1: 171.260578	9.47111	189.2	Chr1: 171.171850	0.575735	16	0.0180078	0	0	1
A_55_P2186025			AgG3MoGE_A_55_P2186025	Agilent SurePrint G3 Mouse GE probe set A_55_P2186025	ChrX: 13.326038	13.0281	18.7	Chr6: 115.514474	-0.575735	16	0.0180078	0	0	1
A_55_P2305900	98819		AA617406	expressed sequence AA617406	ChrUn: 1.000000	5.98689	16.3	Chr4: 136.442626	0.575735	16	0.0180078	0	0	1
A_55_P2388991	433658		Gm15688	predicted gene 15688	Chr3: 141.457992	8.47368	60.7	Chr1: 172.212187	0.575735	16	0.0180078	0	0	1
A_66_P130882	16341	1205	Eif3e	eukaryotic translation initiation factor 3, subunit E	Chr15: 43.263228	10.7186	15.8	Chr10: 96.421706	0.575735	16	0.0180078	0	0	1
A_30_P01019148			AgG3MoGE_A_30_P01019148	Agilent SurePrint G3 Mouse GE probe set A_30_P01019148	Chr4: 133.820448	5.63273	8.2	Chr14: 99.740679	0.575224	16	0.0181424	0	0	1
A_55_P1981312	257662	74248	Olfr1290	olfactory receptor 1290	Chr2: 111.489327	5.63995	6.8	Chr9: 49.575689	0.575224	16	0.0181424	0	0	1
A_51_P115655	75732	49921	Iqcd	IQ motif containing D	Chr5: 120.607047	10.0979	10.3	Chr7: 140.875183	-0.575	16	0.0182014	0	0	1
A_52_P679935	226565	101729	Fmo6	flavin containing monooxygenase 6	Chr1: 162.922676	5.76457	9.8	Chr9: 94.741843	-0.575	16	0.0182014	0	0	1
A_55_P1999349	71207	41726	Nudt4	nudix (nucleoside diphosphate linked moiety X)-type motif 4	Chr10: 95.547036	11.4858	15.3	Chr1: 166.305309	0.575	16	0.0182014	0	0	1
A_55_P2010582	69476		1700029M03Rik	RIKEN cDNA 1700029M03 gene	Chr1: 164.961343	5.65151	7.4	Chr17: 45.238182	0.575	16	0.0182014	0	0	1
A_55_P2029319	21948	956	Cd70	CD70 antigen	Chr17: 57.146042	8.12519	11.4	Chr1: 40.852383	-0.575	16	0.0182014	0	0	1
A_55_P2142008	99650	41041	4933434E20Rik	RIKEN cDNA 4933434E20 gene	Chr3: 90.058999	9.72446	17.9	Chr14: 15.951317	0.575	16	0.0182014	0	0	1
A_55_P2017864	258643	74192	Olfr1160	olfactory receptor 1160	Chr2: 88.005847	5.79097	4.1	Chr7: 68.586905	0.574687	16	0.0182842	0	0	1
A_30_P01018405			AgG3MoGE_A_30_P01018405	Agilent SurePrint G3 Mouse GE probe set A_30_P01018405	Chr1: 64.681875	6.07186	14.5	Chr14: 45.991747	-0.574265	16	0.0183967	0	0	1
A_30_P01018838			AgG3MoGE_A_30_P01018838	Agilent SurePrint G3 Mouse GE probe set A_30_P01018838	Chr14: 105.111234	6.49446	144.7	Chr14: 103.556922	-0.574265	16	0.0183967	0	0	1
A_30_P01021549			AgG3MoGE_A_30_P01021549	Agilent SurePrint G3 Mouse GE probe set A_30_P01021549	Chr12: 51.865995	5.92992	12.1	Chr8: 79.699210	0.574265	16	0.0183967	0	0	1
A_30_P01022748			AgG3MoGE_A_30_P01022748	Agilent SurePrint G3 Mouse GE probe set A_30_P01022748	Chr13: 15.881786	6.94219	10.7	Chr14: 103.551573	-0.574265	16	0.0183967	0	0	1
A_30_P01029416			AgG3MoGE_A_30_P01029416	Agilent SurePrint G3 Mouse GE probe set A_30_P01029416	Chr11: 22.618790	5.76589	9.2	Chr3: 32.403329	0.574265	16	0.0183967	0	0	1
A_30_P01032283			AgG3MoGE_A_30_P01032283	Agilent SurePrint G3 Mouse GE probe set A_30_P01032283	Chr6: 140.608576	5.78414	12.1	Chr10: 120.592845	0.574265	16	0.0183967	0	0	1
A_51_P173086	223691	9380	Eif3l	eukaryotic translation initiation factor 3, subunit L	Chr15: 79.094336	11.7868	6.5	Chr4: 40.278465	0.574265	16	0.0183967	0	0	1
A_51_P181523	68796	9801	Tmem214	transmembrane protein 214	Chr5: 30.877216	10.7061	16.4	Chr1: 177.554833	-0.574265	16	0.0183967	0	0	1
A_51_P230977	12540	1357	Cdc42	cell division cycle 42 homolog	Chr4: 137.319898	11.8865	20	Chr1: 173.532154	0.574265	16	0.0183967	0	0	1
A_51_P376149	68043	5952	N6amt2	N-6 adenine-specific DNA methyltransferase 2	Chr14: 57.549701	9.97168	201.4	Chr14: 56.833041	-0.574265	16	0.0183967	0	0	1
A_51_P426276	18604	68265	Pdk2	pyruvate dehydrogenase kinase, isoenzyme 2	Chr11: 95.026666	10.2609	14.2	Chr14: 106.617342	-0.574265	16	0.0183967	0	0	1
A_51_P457664	13116	31395	Cyp46a1	cytochrome P450, family 46, subfamily a, polypeptide 1	Chr12: 108.358100	9.83616	13.7	Chr1: 173.532154	-0.574265	16	0.0183967	0	0	1
A_51_P517430	12479	1337	Cd1d1	CD1d1 antigen	Chr3: 86.995869	9.25543	24.2	Chr1: 171.171850	-0.574265	16	0.0183967	0	0	1
A_52_P167535	212516	18905	BC060267	cDNA sequence BC060267	Chr6: 115.810985	9.29689	74.9	Chr6: 115.514474	-0.574265	16	0.0183967	0	0	1
A_52_P244803	235302		D630033O11Rik	RIKEN D630033O11 protein	Chr9: 43.279950	7.204	22.2	Chr9: 41.850758	0.574265	16	0.0183967	0	0	1
A_52_P541833	330192	11649	Vps37b	vacuolar protein sorting 37B	Chr5: 124.004809	10.101	8	Chr9: 118.000000	-0.574265	16	0.0183967	0	0	1
A_52_P576720	80796	49485	Calm4	calmodulin 4	Chr13: 3.838436	5.94086	11.1	Chr2: 10.424532	0.574265	16	0.0183967	0	0	1
A_55_P1958270	14025	11284	Bcl11a	B-cell CLL/lymphoma 11A (zinc finger protein)	Chr11: 24.174059	6.16292	9.5	Chr15: 10.801543	-0.574265	16	0.0183967	0	0	1
A_55_P1970033	18626	1966	Per1	period homolog 1	Chr11: 69.109862	11.2396	11.3	Chr2: 109.891002	0.574265	16	0.0183967	0	0	1
A_55_P2047330	554292	82538	AB099516	cDNA sequence AB099516	Chr15: 100.384376	6.73581	12.6	Chr1: 153.914763	-0.574265	16	0.0183967	0	0	1
A_55_P2049266	67011	12069	Mettl6	methyltransferase like 6	Chr14: 31.478798	9.75392	12.9	Chr11: 35.588450	0.574265	16	0.0183967	0	0	1
A_55_P2055647	20447	7938	St6galnac3	ST6 (alpha-N-acetyl-neuraminyl-2,3-beta-galactosyl-1,3)-N-acetylgalactosaminide alpha-2,6-sialyltransferase 3	Chr3: 153.202527	8.58646	9.1	ChrX: 5.631374	0.574265	16	0.0183967	0	0	1
A_55_P2110713	12306	20857	Anxa2	annexin A2	Chr9: 69.491725	10.9505	6.7	Chr17: 47.602527	0.574265	16	0.0183967	0	0	1
A_55_P2145307	71957	9894	Cpsf3l	cleavage and polyadenylation specific factor 3-like	Chr4: 155.889044	8.15719	179.9	Chr4: 155.706184	-0.574265	16	0.0183967	0	0	1
A_55_P2155834			AgG3MoGE_A_55_P2155834	Agilent SurePrint G3 Mouse GE probe set A_55_P2155834	Chr5: 22.931434	12.9682	22.1	Chr1: 171.039789	-0.574265	16	0.0183967	0	0	1
A_66_P129619	100039027	81198	Gm2011	predicted gene 2011	Chr3: 40.875336	8.63511	12.3	Chr5: 30.995858	0.574265	16	0.0183967	0	0	1
A_30_P01031056			AgG3MoGE_A_30_P01031056	Agilent SurePrint G3 Mouse GE probe set A_30_P01031056	ChrX: 57.383714	10.2886	14	Chr8: 118.706896	0.573952	16	0.0184803	0	0	1
A_30_P01021652			AgG3MoGE_A_30_P01021652	Agilent SurePrint G3 Mouse GE probe set A_30_P01021652	Chr1: 161.036066	8.09884	21.8	Chr1: 160.241233	-0.573529	16	0.0185935	0	0	1
A_30_P01022802			AgG3MoGE_A_30_P01022802	Agilent SurePrint G3 Mouse GE probe set A_30_P01022802	Chr1: 150.161417	5.81957	7.8	Chr3: 57.447589	-0.573529	16	0.0185935	0	0	1
A_52_P121	72085	5561	Osgepl1	O-sialoglycoprotein endopeptidase-like 1	Chr1: 53.323205	9.84616	25.9	Chr1: 173.532154	-0.573529	16	0.0185935	0	0	1
A_52_P43848	52892	3374	Sco1	SCO cytochrome oxidase deficient homolog 1	Chr11: 67.067232	8.16062	8.2	Chr2: 107.079624	-0.573529	16	0.0185935	0	0	1
A_55_P1955289	76306	33473	1110021L09Rik	RIKEN cDNA 1110021L09 gene	Chr10: 23.827865	9.62384	10.9	Chr1: 172.212187	-0.573529	16	0.0185935	0	0	1
A_30_P01022157			AgG3MoGE_A_30_P01022157	Agilent SurePrint G3 Mouse GE probe set A_30_P01022157	Chr18: 36.291834	10.0163	10.4	Chr19: 10.670298	0.572794	16	0.0187918	0	0	1
A_30_P01025339			AgG3MoGE_A_30_P01025339	Agilent SurePrint G3 Mouse GE probe set A_30_P01025339	Chr5: 23.384534	9.14568	21.4	Chr5: 23.178261	-0.572794	16	0.0187918	0	0	1
A_30_P01028242			AgG3MoGE_A_30_P01028242	Agilent SurePrint G3 Mouse GE probe set A_30_P01028242	Chr6: 126.556180	6.43876	11.3	Chr16: 21.678400	-0.572794	16	0.0187918	0	0	1
A_30_P01033100			AgG3MoGE_A_30_P01033100	Agilent SurePrint G3 Mouse GE probe set A_30_P01033100	Chr15: 101.075146	6.86243	11	Chr13: 39.804064	-0.572794	16	0.0187918	0	0	1
A_51_P114028	12055	3498	Bcl7c	B-cell CLL/lymphoma 7C	Chr7: 127.707268	10.0318	16.4	Chr8: 113.588804	-0.572794	16	0.0187918	0	0	1
A_51_P163106	71911	20860	Bdh1	3-hydroxybutyrate dehydrogenase, type 1	Chr16: 31.457292	11.2136	95.9	Chr16: 31.457397	0.572794	16	0.0187918	0	0	1
A_51_P267441	66198	11931	Them5	thioesterase superfamily member 5	Chr3: 94.346209	5.75781	12.7	Chr5: 123.165952	0.572794	16	0.0187918	0	0	1
A_51_P296416	56452	8635	Orc6	origin recognition complex, subunit 6	Chr8: 85.307870	10.8454	23.5	Chr8: 79.699210	0.572794	16	0.0187918	0	0	1
A_52_P239320	20972	3456	Syngr1	synaptogyrin 1	Chr15: 80.118761	11.4665	18	Chr15: 79.692281	-0.572794	16	0.0187918	0	0	1
A_52_P343690	16649	20521	Kpna4	karyopherin (importin) alpha 4	Chr3: 69.072270	9.70608	15.5	Chr1: 171.171850	0.572794	16	0.0187918	0	0	1
A_52_P371401	319934	41810	Sbf2	SET binding factor 2	Chr7: 110.441508	8.67443	13.9	Chr1: 32.324774	0.572794	16	0.0187918	0	0	1
A_52_P732441	632687		March10	membrane-associated ring finger (C3HC4) 10	Chr11: 105.401843	6.28595	14.1	Chr9: 98.579312	0.572794	16	0.0187918	0	0	1
A_55_P1976690	76167	31415	Snrnp35	small nuclear ribonucleoprotein 35 (U11/U12) (Snrnp35), mRNA	Chr5: 124.490999	10.4754	37.2	Chr1: 171.171850	0.572794	16	0.0187918	0	0	1
A_55_P1978810	14105	87811	Srsf10	serine/arginine-rich splicing factor 10	Chr4: 135.864013	7.47235	16.7	Chr4: 103.312130	0.572794	16	0.0187918	0	0	1
A_55_P2028484	331461	8609	Il1rapl1	interleukin 1 receptor accessory protein-like 1	ChrX: 86.747353	8.27519	8.4	Chr15: 76.714659	0.572794	16	0.0187918	0	0	1
A_55_P2040245	667742	49695	Fam38b	family with sequence similarity 38, member B	Chr18: 63.011287	7.75519	14.9	Chr17: 47.447687	0.572794	16	0.0187918	0	0	1
A_55_P2050902	59083	8660	Fetub	fetuin beta	Chr16: 22.939663	7.27897	12.8	Chr9: 99.749425	0.572794	16	0.0187918	0	0	1
A_55_P2054013	20346	31358	Sema3a	sema domain, immunoglobulin domain (Ig), short basic domain, secreted, (semaphorin) 3A	Chr5: 13.473453	7.25095	21.1	Chr7: 140.875183	0.572794	16	0.0187918	0	0	1
A_55_P2132897	69788		1600023N17Rik	RIKEN cDNA 1600023N17 gene	Chr5: 45.668729	8.76827	52.5	Chr1: 172.212187	0.572794	16	0.0187918	0	0	1
A_55_P2168168	83558	49962	Tex11	testis expressed gene 11	ChrX: 100.838668	6.63927	12	Chr5: 5.383371	0.572794	16	0.0187918	0	0	1
A_55_P2210301			AgG3MoGE_A_55_P2210301	Agilent SurePrint G3 Mouse GE probe set A_55_P2210301	Chr4: 131.912433	8.88027	24.6	Chr1: 173.532154	-0.572794	16	0.0187918	0	0	1
A_55_P2400096	320320		Fgf12	fibroblast growth factor 12	Chr16: 28.157850	9.22514	15.3	Chr1: 177.554833	0.572794	16	0.0187918	0	0	1
A_65_P03719	66848	119	Fuca2	fucosidase, alpha-L- 2, plasma	Chr10: 13.514850	8.80776	12.3	Chr2: 132.897189	-0.572794	16	0.0187918	0	0	1
A_66_P131645	100047183		LOC100047183	protein AHNAK2-like	Chr12: 112.785419	9.19386	12.3	Chr18: 86.470105	0.572794	16	0.0187918	0	0	1
A_52_P575078	68251	8574	5430437P03Rik	RIKEN cDNA 5430437P03 gene	Chr8: 71.404483	11.5014	17.7	Chr1: 171.171850	-0.57248	16	0.0188771	0	0	1
A_52_P349232	76117	41271	Arhgap15	Rho GTPase activating protein 15	Chr2: 44.395414	5.66422	3.7	Chr9: 29.939029	0.572274	16	0.0189332	0	0	1
A_30_P01021241			AgG3MoGE_A_30_P01021241	Agilent SurePrint G3 Mouse GE probe set A_30_P01021241	ChrX: 150.408680	10.1999	17.1	Chr1: 171.171850	-0.572059	16	0.0189918	0	0	1
A_51_P239673	15452	56590	Hprt	hypoxanthine guanine phosphoribosyl transferase	ChrX: 53.021580	12.1756	11.9	Chr4: 96.668598	0.572059	16	0.0189918	0	0	1
A_55_P2001589	246293	10819	Klhl8	kelch-like 8	Chr5: 103.862195	10.6811	14.3	Chr15: 11.310721	-0.572059	16	0.0189918	0	0	1
A_55_P2004046			AgG3MoGE_A_55_P2004046	Agilent SurePrint G3 Mouse GE probe set A_55_P2004046	Chr4: 154.965153	8.34908	25.1	Chr12: 114.445704	-0.572059	16	0.0189918	0	0	1
A_55_P2005335	240444	8178	Kcng2	potassium voltage-gated channel, subfamily G, member 2	Chr18: 80.295629	8.34576	11.2	Chr14: 106.617342	-0.572059	16	0.0189918	0	0	1
A_55_P2071226	54450	10453	Il1f5	interleukin 1 family, member 5 (delta)	Chr2: 24.281960	5.83095	10.7	Chr5: 66.479318	0.572059	16	0.0189918	0	0	1
A_55_P2272979	214575		Tdrd5	tudor domain containing 5	Chr1: 156.267026	9.20295	61.8	Chr1: 160.241233	-0.572059	16	0.0189918	0	0	1
A_66_P118759	224902	35210	Safb2	scaffold attachment factor B2	Chr17: 56.562964	11.3106	13.6	Chr1: 171.039789	-0.572059	16	0.0189918	0	0	1
A_55_P2101766			AgG3MoGE_A_55_P2101766	Agilent SurePrint G3 Mouse GE probe set A_55_P2101766	ChrUn: 1.000000	5.81681	4.3	Chr7: 19.429957	0.571744	16	0.0190779	0	0	1
A_55_P2005181	632534		Vmn1r191	vomeronasal 1 receptor 191	Chr13: 22.179066	5.64846	8.8	Chr13: 29.261853	0.571429	16	0.0191643	0	0	1
A_30_P01017824			AgG3MoGE_A_30_P01017824	Agilent SurePrint G3 Mouse GE probe set A_30_P01017824	Chr19: 58.931918	6.64805	14.3	Chr5: 30.995858	0.571324	16	0.0191934	0	0	1
A_30_P01023357			AgG3MoGE_A_30_P01023357	Agilent SurePrint G3 Mouse GE probe set A_30_P01023357	Chr19: 53.937644	7.8583	9.4	Chr16: 13.725633	0.571324	16	0.0191934	0	0	1
A_30_P01025530			AgG3MoGE_A_30_P01025530	Agilent SurePrint G3 Mouse GE probe set A_30_P01025530	Chr8: 40.391043	8.87938	32.1	Chr8: 39.960298	-0.571324	16	0.0191934	0	0	1
A_30_P01028995			AgG3MoGE_A_30_P01028995	Agilent SurePrint G3 Mouse GE probe set A_30_P01028995	Chr18: 38.660972	7.02457	15.7	Chr19: 15.205308	-0.571324	16	0.0191934	0	0	1
A_30_P01032065			AgG3MoGE_A_30_P01032065	Agilent SurePrint G3 Mouse GE probe set A_30_P01032065	Chr13: 62.275472	6.12573	12.3	Chr4: 74.252180	0.571324	16	0.0191934	0	0	1
A_51_P228706	99738	68427	Kcnc4	potassium voltage gated channel, Shaw-related subfamily, member 4	Chr3: 107.438646	10.7427	17	Chr1: 173.532154	-0.571324	16	0.0191934	0	0	1
A_51_P249286	19734	2196	Rgs16	regulator of G-protein signaling 16	Chr1: 153.745114	9.78165	22.3	Chr1: 145.165322	0.571324	16	0.0191934	0	0	1
A_51_P292447	234796	32598	Klhl36	kelch-like 36	Chr8: 119.876903	9.11065	14.4	Chr1: 161.974993	-0.571324	16	0.0191934	0	0	1
A_51_P411909	68346	40825	Sirt5	sirtuin 5 (silent mating type information regulation 2 homolog) 5	Chr13: 43.394982	10.4045	6.4	Chr7: 26.134324	0.571324	16	0.0191934	0	0	1
A_51_P507974	66653	10127	Brf2	BRF2, subunit of RNA polymerase III transcription initiation factor, BRF1-like	Chr8: 27.123957	9.32941	12.9	Chr2: 169.897347	-0.571324	16	0.0191934	0	0	1
A_52_P522977	66970	22724	Ssbp2	single-stranded DNA binding protein 2	Chr13: 91.702240	9.23754	15.3	Chr4: 54.951001	0.571324	16	0.0191934	0	0	1
A_52_P73620	241197	68430	Serpinb10-ps	serine (or cysteine) peptidase inhibitor, clade B (ovalbumin), member 10, pseudogene	Chr1: 107.546813	5.79373	16.1	Chr1: 94.623271	0.571324	16	0.0191934	0	0	1
A_55_P1965368	68964	11830	1500010J02Rik	RIKEN cDNA 1500010J02 gene	Chr11: 69.036411	10.8452	20.1	Chr11: 67.659339	-0.571324	16	0.0191934	0	0	1
A_55_P1980583	230514	10582	Leprot	leptin receptor overlapping transcript	Chr4: 101.659169	10.9224	13.7	Chr1: 172.212187	0.571324	16	0.0191934	0	0	1
A_55_P2074353	233335	9081	Synm	synemin, intermediate filament protein	Chr7: 67.732220	8.74122	11.6	Chr4: 96.668598	0.571324	16	0.0191934	0	0	1
A_55_P2077826	19047	100608	Ppp1cc	protein phosphatase 1, catalytic subunit, gamma isoform	Chr5: 122.174987	11.4536	23.9	Chr1: 171.039789	-0.571324	16	0.0191934	0	0	1
A_55_P2084851			AgG3MoGE_A_55_P2084851	Agilent SurePrint G3 Mouse GE probe set A_55_P2084851	ChrUn: 1.000000	8.09068	12.6	Chr8: 121.586822	-0.571324	16	0.0191934	0	0	1
A_55_P2134561			AgG3MoGE_A_55_P2134561	Agilent SurePrint G3 Mouse GE probe set A_55_P2134561	Chr18: 37.012660	5.79684	9.3	Chr16: 70.134358	-0.571324	16	0.0191934	0	0	1
A_55_P2136561			AgG3MoGE_A_55_P2136561	Agilent SurePrint G3 Mouse GE probe set A_55_P2136561	Chr9: 46.242628	5.70268	7.6	Chr8: 54.959871	0.571324	16	0.0191934	0	0	1
A_55_P2147747	433586	41284	Maml3	mastermind like 3	Chr3: 52.104180	7.90024	14.3	Chr6: 16.783343	0.571324	16	0.0191934	0	0	1
A_55_P2161214	330267	46582	Thsd7a	thrombospondin, type I, domain containing 7A	Chr6: 12.315957	8.32395	18.1	Chr6: 104.282370	0.571324	16	0.0191934	0	0	1
A_55_P2176035	100504449		LOC100504449	ephrin type-A receptor 10-like	Chr4: 124.915653	7.91397	17.2	Chr18: 58.706653	-0.571324	16	0.0191934	0	0	1
A_30_P01026288			AgG3MoGE_A_30_P01026288	Agilent SurePrint G3 Mouse GE probe set A_30_P01026288	Chr6: 83.423615	10.8057	16.6	Chr9: 123.928903	0.571008	16	0.0192803	0	0	1
A_30_P01021893			AgG3MoGE_A_30_P01021893	Agilent SurePrint G3 Mouse GE probe set A_30_P01021893	ChrX: 139.347897	5.92473	7.4	Chr9: 15.882662	-0.570588	16	0.0193966	0	0	1
A_30_P01032434			AgG3MoGE_A_30_P01032434	Agilent SurePrint G3 Mouse GE probe set A_30_P01032434	Chr1: 136.559764	6.47016	14.1	Chr6: 105.742630	-0.570588	16	0.0193966	0	0	1
A_51_P165475	94192	10599	C1galt1	core 1 synthase, glycoprotein-N-acetylgalactosamine 3-beta-galactosyltransferase	Chr6: 7.871076	8.32865	8	Chr4: 54.951001	0.570588	16	0.0193966	0	0	1
A_51_P406429	228026	20576	Pdk1	pyruvate dehydrogenase kinase, isoenzyme 1	Chr2: 71.901631	8.90516	12.6	Chr7: 10.350588	0.570588	16	0.0193966	0	0	1
A_52_P263130	67537	17579	Glipr1l2	GLI pathogenesis-related 1 like 2	Chr10: 112.107605	5.85962	4.9	Chr12: 36.075170	0.570588	16	0.0193966	0	0	1
A_52_P596375	12426	7258	Cckbr	cholecystokinin B receptor	Chr7: 105.436067	9.93092	11.2	Chr14: 105.226747	-0.570588	16	0.0193966	0	0	1
A_55_P2000638	20843	38206	Stag2	stromal antigen 2	ChrX: 42.277089	10.5263	12.7	Chr6: 129.594223	0.570588	16	0.0193966	0	0	1
A_55_P2005930	668092		Gm8973	60S ribosomal protein L36 pseudogene	Chr15: 99.006079	11.1859	12.3	Chr2: 26.855777	0.570588	16	0.0193966	0	0	1
A_55_P2023161	381569	77858	Gm13084	predicted gene 13084	Chr4: 143.810299	5.79027	15.2	Chr1: 167.183025	0.570588	16	0.0193966	0	0	1
A_55_P2024799	27176	105462	Rpl7a	ribosomal protein L7A (60S ribosomal protein L7a, thyroid hormone receptor uncoupling protein)	Chr2: 73.132156	11.356	14.4	Chr1: 163.311074	0.570588	16	0.0193966	0	0	1
A_55_P2117130	245174	113505	Zfp937	zinc finger protein 937	Chr2: 150.239444	9.23232	11.7	Chr16: 66.934241	-0.570588	16	0.0193966	0	0	1
A_55_P2184197	100073351		Yy2	Yy2 transcription factor	ChrX: 157.566711	7.32368	22.7	Chr1: 173.532154	0.570588	16	0.0193966	0	0	1
A_30_P01024309			AgG3MoGE_A_30_P01024309	Agilent SurePrint G3 Mouse GE probe set A_30_P01024309	Chr1: 177.268180	5.65616	9.5	Chr18: 35.373020	0.570061	16	0.0195432	0	0	1
A_30_P01017550			AgG3MoGE_A_30_P01017550	Agilent SurePrint G3 Mouse GE probe set A_30_P01017550	Chr2: 36.257569	8.83878	11.1	Chr8: 123.280979	-0.569853	16	0.0196014	0	0	1
A_30_P01017740			AgG3MoGE_A_30_P01017740	Agilent SurePrint G3 Mouse GE probe set A_30_P01017740	Chr3: 75.648248	5.89219	9.8	Chr7: 68.587000	-0.569853	16	0.0196014	0	0	1
A_30_P01022503			AgG3MoGE_A_30_P01022503	Agilent SurePrint G3 Mouse GE probe set A_30_P01022503	Chr13: 74.575882	8.65935	32.8	Chr1: 172.212187	-0.569853	16	0.0196014	0	0	1
A_30_P01023022			AgG3MoGE_A_30_P01023022	Agilent SurePrint G3 Mouse GE probe set A_30_P01023022	Chr16: 84.707783	5.97873	9.1	Chr13: 29.261853	-0.569853	16	0.0196014	0	0	1
A_30_P01025698			AgG3MoGE_A_30_P01025698	Agilent SurePrint G3 Mouse GE probe set A_30_P01025698	Chr10: 122.984983	7.51022	7.2	Chr5: 41.925129	0.569853	16	0.0196014	0	0	1
A_30_P01025706			AgG3MoGE_A_30_P01025706	Agilent SurePrint G3 Mouse GE probe set A_30_P01025706	Chr18: 84.588217	5.80973	9.5	Chr13: 7.000000	0.569853	16	0.0196014	0	0	1
A_30_P01027413			AgG3MoGE_A_30_P01027413	Agilent SurePrint G3 Mouse GE probe set A_30_P01027413	Chr10: 88.379010	10.0917	68.4	Chr5: 30.995858	-0.569853	16	0.0196014	0	0	1
A_30_P01029134			AgG3MoGE_A_30_P01029134	Agilent SurePrint G3 Mouse GE probe set A_30_P01029134	Chr6: 35.497809	5.97219	13.6	Chr10: 111.138345	-0.569853	16	0.0196014	0	0	1
A_30_P01032645			AgG3MoGE_A_30_P01032645	Agilent SurePrint G3 Mouse GE probe set A_30_P01032645	Chr4: 119.461151	5.96827	9.4	Chr4: 142.912003	-0.569853	16	0.0196014	0	0	1
A_51_P506045	54381	9401	Pgcp	plasma glutamate carboxypeptidase	Chr15: 33.594312	10.1746	12.9	Chr17: 26.256082	0.569853	16	0.0196014	0	0	1
A_52_P125467	225362	41146	Reep2	receptor accessory protein 2	Chr18: 34.846933	11.0854	12.1	Chr19: 58.759871	-0.569853	16	0.0196014	0	0	1
A_52_P478729	329015	86985	Atg2a	ATG2 autophagy related 2 homolog A	Chr19: 6.261741	10.1555	13	Chr14: 105.228483	-0.569853	16	0.0196014	0	0	1
A_52_P82510	18107	69027	Nmt1	N-myristoyltransferase 1	Chr11: 103.065838	10.6931	9.6	Chr18: 62.994019	-0.569853	16	0.0196014	0	0	1
A_55_P1964664	233908	3639	Fus	fusion, derived from t(12;16) malignant liposarcoma (human)	Chr7: 127.981864	11.8215	11.5	Chr16: 77.607047	0.569853	16	0.0196014	0	0	1
A_55_P1966035	11807	1242	Apoa2	apolipoprotein A-II	Chr1: 171.226189	7.38676	238.7	Chr1: 171.171850	0.569853	16	0.0196014	0	0	1
A_55_P2021330			AgG3MoGE_A_55_P2021330	Agilent SurePrint G3 Mouse GE probe set A_55_P2021330	Chr17: 6.305507	6.99262	8.6	Chr15: 10.420887	-0.569853	16	0.0196014	0	0	1
A_55_P2027747	76572	113740	Rbmxl2	RNA binding motif protein, X-linked-like 2	Chr7: 107.210857	5.70916	6.5	ChrX: 36.941251	0.569853	16	0.0196014	0	0	1
A_55_P2043798	69902	6379	Mrto4	MRT4, mRNA turnover 4, homolog	Chr4: 139.347507	10.5514	41.3	Chr4: 138.212486	0.569853	16	0.0196014	0	0	1
A_55_P2052634	19988	31001	Rpl6	ribosomal protein L6	Chr5: 121.208573	12.8257	19	Chr1: 173.532154	0.569853	16	0.0196014	0	0	1
A_55_P2088870	240869	13048	Zbtb37	zinc finger and BTB domain containing 37	Chr1: 161.019287	7.83457	23.7	Chr1: 172.212187	0.569853	16	0.0196014	0	0	1
A_55_P2128929	231214	18159	Cc2d2a	coiled-coil and C2 domain containing 2A	Chr5: 43.703287	10.5025	38.6	Chr5: 41.925129	0.569853	16	0.0196014	0	0	1
A_55_P2129187			AgG3MoGE_A_55_P2129187	Agilent SurePrint G3 Mouse GE probe set A_55_P2129187	Chr12: 119.877038	12.105	14.8	Chr17: 26.814003	0.569853	16	0.0196014	0	0	1
A_55_P2133895	56258	23165	Hnrnph2	heterogeneous nuclear ribonucleoprotein H2	ChrX: 134.606325	10.5814	24.2	Chr1: 179.861787	0.569853	16	0.0196014	0	0	1
A_55_P2157038	70122	37933	Mllt3	myeloid/lymphoid or mixed-lineage leukemia (trithorax homolog, Drosophila); translocated to, 3	Chr4: 87.834889	7.60643	14.1	Chr6: 104.264513	0.569853	16	0.0196014	0	0	1
A_55_P2195157	56320	3236	Dbn1	drebrin 1	Chr13: 55.474017	10.9172	9.6	Chr6: 24.533689	-0.569853	16	0.0196014	0	0	1
A_66_P105298	328747		Gm5091	predicted gene 5091	Chr17: 15.231602	5.66762	4.4	Chr7: 24.937916	0.569853	16	0.0196014	0	0	1
A_66_P127161	71519	77704	Cyp2u1	cytochrome P450, family 2, subfamily u, polypeptide 1	Chr3: 131.298021	7.68703	37.8	Chr3: 129.483519	-0.569853	16	0.0196014	0	0	1
A_66_P134704	240549	72602	Gm4952	predicted gene 4952	Chr19: 12.627530	7.08138	31	Chr1: 172.212187	0.569853	16	0.0196014	0	0	1
A_52_P820196	20309		Cxcl15	chemokine (C-X-C motif) ligand 15	Chr5: 90.802922	5.63197	9	Chr11: 28.883321	-0.569645	16	0.0196595	0	0	1
A_52_P559140			AgG3MoGE_A_52_P559140	Agilent SurePrint G3 Mouse GE probe set A_52_P559140	Chr6: 68.220476	5.66038	8.5	Chr13: 3.682907	0.569537	16	0.01969	0	0	1
A_52_P670014	22184	21061	Zrsr2	zinc finger (CCCH type), RNA binding motif and serine/arginine rich 2	ChrX: 163.950654	9.29195	40.2	Chr1: 172.212187	0.569118	16	0.0198078	0	0	1
A_52_P91274	69388		1700018G05Rik	RIKEN cDNA 1700018G05 gene	ChrX: 102.928998	5.83154	8.2	Chr14: 33.031682	-0.569118	16	0.0198078	0	0	1
A_55_P1975743	65111		Dap3	death associated protein 3	Chr3: 88.923636	11.6197	183.2	Chr3: 86.255567	0.569118	16	0.0198078	0	0	1
A_55_P1976351	74182	10478	Gpcpd1	glycerophosphocholine phosphodiesterase GDE1 homolog	Chr2: 132.553965	10.049	18.5	Chr10: 78.621644	0.569118	16	0.0198078	0	0	1
A_55_P2045807			AgG3MoGE_A_55_P2045807	Agilent SurePrint G3 Mouse GE probe set A_55_P2045807	Chr4: 139.310178	8.23462	66.1	Chr4: 138.212486	0.569118	16	0.0198078	0	0	1
A_55_P2111756	100039948	41772	Rhox2c	reproductive homeobox 2C	ChrX: 37.454212	6.12692	11.4	Chr11: 69.048156	0.569118	16	0.0198078	0	0	1
A_55_P2113633	66882	41651	Bzw1	basic leucine zipper and W2 domains 1	Chr1: 58.405211	9.71162	18.4	Chr1: 172.212187	0.569118	16	0.0198078	0	0	1
A_55_P2142023			AgG3MoGE_A_55_P2142023	Agilent SurePrint G3 Mouse GE probe set A_55_P2142023	Chr16: 89.215899	5.77384	8.2	Chr3: 155.086840	0.569118	16	0.0198078	0	0	1
A_30_P01019421			AgG3MoGE_A_30_P01019421	Agilent SurePrint G3 Mouse GE probe set A_30_P01019421	Chr11: 97.418616	7.69316	12.7	Chr1: 145.165322	0.568382	16	0.0200159	0	0	1
A_30_P01024235			AgG3MoGE_A_30_P01024235	Agilent SurePrint G3 Mouse GE probe set A_30_P01024235	Chr18: 82.918643	5.9357	9.2	Chr18: 80.676397	-0.568382	16	0.0200159	0	0	1
A_30_P01024979			AgG3MoGE_A_30_P01024979	Agilent SurePrint G3 Mouse GE probe set A_30_P01024979	Chr19: 12.009566	6.89905	9.7	Chr19: 14.884443	-0.568382	16	0.0200159	0	0	1
A_30_P01026445			AgG3MoGE_A_30_P01026445	Agilent SurePrint G3 Mouse GE probe set A_30_P01026445	Chr11: 19.906185	10.2598	25.7	Chr14: 49.160009	0.568382	16	0.0200159	0	0	1
A_30_P01027120			AgG3MoGE_A_30_P01027120	Agilent SurePrint G3 Mouse GE probe set A_30_P01027120	Chr1: 85.455084	7.69524	23.7	Chr1: 172.212187	0.568382	16	0.0200159	0	0	1
A_51_P104768			AgG3MoGE_A_51_P104768	Agilent SurePrint G3 Mouse GE probe set A_51_P104768	Chr12: 114.583758	6.11219	9.5	Chr7: 6.568335	-0.568382	16	0.0200159	0	0	1
A_51_P220896	68942	101438	Chmp2b	chromatin modifying protein 2B	Chr16: 65.539415	9.95649	7.7	Chr4: 54.951001	0.568382	16	0.0200159	0	0	1
A_51_P259555	242691	11122	Gpatch3	G patch domain containing 3	Chr4: 133.583758	8.90908	52.6	Chr4: 132.619876	-0.568382	16	0.0200159	0	0	1
A_51_P268559	67834	4037	Idh3a	isocitrate dehydrogenase 3 (NAD+) alpha	Chr9: 54.603561	11.5402	8.1	Chr14: 39.795767	-0.568382	16	0.0200159	0	0	1
A_51_P384091	19357	38161	Rad21	RAD21 homolog (S. pombe)	Chr15: 51.962780	11.3869	11.8	ChrX: 102.264073	0.568382	16	0.0200159	0	0	1
A_51_P422893	75712	36341	Tmem14a	transmembrane protein 14A	Chr1: 21.230099	11.4416	43.2	Chr1: 172.212187	0.568382	16	0.0200159	0	0	1
A_51_P498023	78891	6947	Scyl1	SCY1-like 1	Chr19: 5.758481	11.723	15.6	Chr1: 172.212187	-0.568382	16	0.0200159	0	0	1
A_51_P518051	319520	1065	Dusp4	dual specificity phosphatase 4	Chr8: 34.818991	8.35192	14.1	Chr1: 182.581091	0.568382	16	0.0200159	0	0	1
A_52_P340669	17341	7838	Bhlha15	basic helix-loop-helix family, member a15	Chr5: 144.194306	6.25311	11.5	Chr18: 78.724357	-0.568382	16	0.0200159	0	0	1
A_52_P494380	110524	20352	Dgkq	diacylglycerol kinase, theta	Chr5: 108.647073	10.7785	19.2	Chr14: 103.551573	-0.568382	16	0.0200159	0	0	1
A_55_P1963289	546648	34707	Klhdc7b	kelch domain containing 7B	Chr15: 89.388639	8.13781	12.4	Chr14: 46.563690	-0.568382	16	0.0200159	0	0	1
A_55_P1965333	74763	32610	Naa60	N(alpha)-acetyltransferase 60, NatF catalytic subunit	Chr16: 3.904706	11.2125	13.9	Chr1: 172.212187	-0.568382	16	0.0200159	0	0	1
A_55_P1977169	171237	103842	Vmn1r73	vomeronasal 1 receptor 73	Chr7: 11.757109	5.6973	6.4	Chr10: 122.930754	0.568382	16	0.0200159	0	0	1
A_55_P2010396	238871	710	Pde4d	phosphodiesterase 4D, cAMP specific	Chr13: 109.951285	9.36351	13.9	Chr6: 91.706864	0.568382	16	0.0200159	0	0	1
A_55_P2065529	26448	8062	Stk30	serine/threonine kinase 30	Chr12: 110.807799	9.99389	18.1	Chr12: 107.923472	-0.568382	16	0.0200159	0	0	1
A_55_P2093483			AgG3MoGE_A_55_P2093483	Agilent SurePrint G3 Mouse GE probe set A_55_P2093483	Chr7: 108.019445	13.5914	12.1	Chr1: 173.532154	-0.568382	16	0.0200159	0	0	1
A_55_P2109992	216395	8600	Tmem5	transmembrane protein 5	Chr10: 122.096376	6.59522	13.5	Chr8: 11.279405	0.568382	16	0.0200159	0	0	1
A_55_P2112622	17128	31310	Smad4	MAD homolog 4	Chr18: 73.639016	10.6711	20.8	Chr18: 65.174965	0.568382	16	0.0200159	0	0	1
A_55_P2153907	208104	22851	Mlxip	MLX interacting protein	Chr5: 123.446207	6.63643	62.7	Chr5: 123.165952	0.568382	16	0.0200159	0	0	1
A_55_P2154933	239849	45557	Cd200r4	CD200 receptor 4	Chr16: 44.837993	5.83668	13.7	Chr16: 36.946692	-0.568382	16	0.0200159	0	0	1
A_55_P2122688	56364	3736	Zmym3	zinc finger, MYM-type 3	ChrX: 101.404394	11.6402	16.1	Chr10: 80.795365	-0.568065	16	0.0201063	0	0	1
A_30_P01020529			AgG3MoGE_A_30_P01020529	Agilent SurePrint G3 Mouse GE probe set A_30_P01020529	Chr1: 64.680291	5.83497	9.5	Chr9: 59.658390	0.567647	16	0.0202257	0	0	1
A_30_P01023397			AgG3MoGE_A_30_P01023397	Agilent SurePrint G3 Mouse GE probe set A_30_P01023397	Chr3: 36.448461	5.80373	13.2	Chr5: 5.383371	0.567647	16	0.0202257	0	0	1
A_30_P01024762			AgG3MoGE_A_30_P01024762	Agilent SurePrint G3 Mouse GE probe set A_30_P01024762	Chr4: 141.057754	5.76246	9.8	Chr16: 25.180382	-0.567647	16	0.0202257	0	0	1
A_30_P01027359			AgG3MoGE_A_30_P01027359	Agilent SurePrint G3 Mouse GE probe set A_30_P01027359	Chr6: 112.608469	10.9774	24.9	Chr12: 114.445704	0.567647	16	0.0202257	0	0	1
A_30_P01032709			AgG3MoGE_A_30_P01032709	Agilent SurePrint G3 Mouse GE probe set A_30_P01032709	Chr4: 146.052101	5.67932	8.5	Chr12: 74.878754	0.567647	16	0.0202257	0	0	1
A_51_P169671	18489	105260	Reg3b	regenerating islet-derived 3 beta	Chr6: 78.373329	6.01497	12.3	Chr6: 16.783343	0.567647	16	0.0202257	0	0	1
A_51_P426754	11747	20312	Anxa5	annexin A5	Chr3: 36.449143	11.8049	7.2	Chr18: 83.936626	-0.567647	16	0.0202257	0	0	1
A_51_P495077	67286	11253	Rabl5	RAB, member of RAS oncogene family-like 5	Chr5: 136.912897	9.84776	24.8	Chr1: 173.532154	-0.567647	16	0.0202257	0	0	1
A_52_P57308	71902	10202	Cand1	cullin associated and neddylation disassociated 1	Chr10: 119.202747	11.2394	9.8	Chr3: 55.476304	-0.567647	16	0.0202257	0	0	1
A_55_P1957123			AgG3MoGE_A_55_P1957123	Agilent SurePrint G3 Mouse GE probe set A_55_P1957123	Chr7: 9.755861	8.05259	11.9	Chr1: 171.039789	-0.567647	16	0.0202257	0	0	1
A_55_P1957508	235067	104152	Cypt4	cysteine-rich perinuclear theca 4	Chr9: 24.625738	7.446	13.3	Chr7: 129.843317	0.567647	16	0.0202257	0	0	1
A_55_P2150238	258892	71971	Olfr126	olfactory receptor 126	Chr17: 37.851471	5.76805	8.9	Chr2: 15.122786	0.567647	16	0.0202257	0	0	1
[truncated: 9 more rows]
