# Supplementary material for: Systems genetics identifies methionine as a high risk factor for Alzheimer's disease
Source: Front Neurosci. 2024 Jul 16;18:1381889. doi: 10.3389/fnins.2024.1381889 (PMC11286400; doi:10.3389/fnins.2024.1381889)
Supplement: Supplementary file 2 [file Table_2.XLS]

## Sheet: Sheet1
geneSet	description	link	size	overlap	expect	enrichmentRatio	pValue	FDR	overlapId	userId
mmu00604	Glycosphingolipid biosynthesis	http://www.kegg.jp/kegg-bin/show_pathway?mmu00604+20444+20447+20448	15	3	0.640867	4.68116	0.0239962	0.33868	20444;20447;20448	St3gal2;St6galnac4;St6galnac3
mmu00640	Propanoate metabolism	http://www.kegg.jp/kegg-bin/show_pathway?mmu00640+104776+110446+20916+380660+56690+66904	31	6	1.32446	4.53015	0.00173068	0.101905	104776;110446;20916;380660;56690;66904	Acss3;Mlycd;Acat1;Aldh6a1;Sucla2;Pccb
mmu05230	Central carbon metabolism in cancer	http://www.kegg.jp/kegg-bin/show_pathway?mmu05230+103988+11651+14184+14660+18213+20525+20539+228026+26396+26413+50721	64	11	2.73437	4.02287	7.16744e-05	0.0173875	103988;11651;14184;14660;18213;20525;20539;228026;26396;26413;50721	Sirt6;Gck;Slc7a5;Ntrk3;Akt1;Mapk1;Gls;Map2k2;Slc2a1;Fgfr3;Pdk1
mmu00534	Glycosaminoglycan biosynthesis	http://www.kegg.jp/kegg-bin/show_pathway?mmu00534+15476+15531+17423+50785	24	4	1.02539	3.90097	0.0176716	0.33868	15476;15531;17423;50785	Ndst2;Hs3st1;Ndst1;Hs6st1
mmu00250	Alanine, aspartate and glutamate metabolism	http://www.kegg.jp/kegg-bin/show_pathway?mmu00250+11564+14415+14660+14661+231327	37	5	1.5808	3.16295	0.0195857	0.33868	11564;14415;14660;14661;231327	Gad1;Glud1;Adsl;Gls;Ppat
mmu04934	Cushing syndrome	http://www.kegg.jp/kegg-bin/show_pathway?mmu04934+104111+109305+11632+11911+12291+12913+12922+13070+14677+17283+18976+23805+23808+26396+26413+56637+57265+69544	158	18	6.75046	2.66648	0.000130674	0.0173875	104111;109305;11632;11911;12291;12913;12922;13070;14677;17283;18976;23805;23808;26396;26413;56637;57265;69544	Wdr5b;Ash2l;Aip;Cacna1g;Cyp11a1;Men1;Fzd2;Crhr2;Adcy3;Apc2;Mapk1;Pomc;Orai1;Creb3;Gsk3b;Atf4;Gnai1;Map2k2
mmu04721	Synaptic vesicle cycle	http://www.kegg.jp/kegg-bin/show_pathway?mmu04721+12889+12890+13429+20508+20907+216227+66290	62	7	2.64892	2.64259	0.0159643	0.33868	12889;12890;13429;20508;20907;216227;66290	Cplx1;Dnm1;Cplx2;Slc17a8;Atp6v1g1;Slc18a3;Stx1a
mmu04360	Axon guidance	http://www.kegg.jp/kegg-bin/show_pathway?mmu04360+108151+12540+13837+13839+14677+18762+19247+19353+20346+20348+20349+20355+20357+22066+228026+26413+50780+53972+56637	175	19	7.47678	2.5412	0.0001625	0.0173875	108151;12540;13837;13839;14677;18762;19247;19353;20346;20348;20349;20355;20357;22066;228026;26413;50780;53972;56637	Sema3c;Sema3d;Rac1;Trpc4;Sema4f;Epha3;Ptpn11;Prkcz;Ngef;Epha5;Mapk1;Rgs3;Sema3e;Sema5b;Gsk3b;Gnai1;Cdc42;Sema3a;Pdk1
mmu04722	Neurotrophin signaling pathway	http://www.kegg.jp/kegg-bin/show_pathway?mmu04722+11651+11911+12314+12540+18213+18607+19247+19353+20399+216148+26396+26413+56637	121	13	5.16966	2.51467	0.00190476	0.101905	11651;11911;12314;12540;18213;18607;19247;19353;20399;216148;26396;26413;56637	Rac1;Pdpk1;Ntrk3;Ptpn11;Sh2b1;Akt1;Shc2;Mapk1;Calm2;Gsk3b;Atf4;Map2k2;Cdc42
mmu04725	Cholinergic synapse	http://www.kegg.jp/kegg-bin/show_pathway?mmu04725+104111+11423+11651+11911+12647+12913+14677+14704+20508+26413+63993	112	11	4.78514	2.29878	0.00816457	0.291203	104111;11423;11651;11911;12647;12913;14677;14704;20508;26413;63993	Slc5a7;Chat;Gng3;Akt1;Adcy3;Slc18a3;Mapk1;Ache;Creb3;Atf4;Gnai1
mmu00230	Purine metabolism	http://www.kegg.jp/kegg-bin/show_pathway?mmu00230+104111+105446+107569+11534+11564+15452+20016+20018+209558+230103+231327+238871+26939+66355+67005+72157+79059	179	17	7.64768	2.2229	0.00163344	0.101905	104111;105446;107569;11534;11564;15452;20016;20018;209558;230103;231327;238871;26939;66355;67005;72157;79059	Nme3;Adsl;Npr2;Polr3e;Adk;Nt5c3;Adcy3;Polr3k;Polr1c;Polr1d;Ppat;Pgm2;Gmpr;Enpp3;Gmpr2;Hprt;Pde4d
mmu04713	Circadian entrainment	http://www.kegg.jp/kegg-bin/show_pathway?mmu04713+104111+12291+12314+14677+14704+16524+18626+18627+26413	97	9	4.14427	2.17167	0.0224195	0.33868	104111;12291;12314;14677;14704;16524;18626;18627;26413	Cacna1g;Gng3;Kcnj9;Adcy3;Per2;Mapk1;Calm2;Gnai1;Per1
mmu04926	Relaxin signaling pathway	http://www.kegg.jp/kegg-bin/show_pathway?mmu04926+104111+11651+11911+12826+12827+12913+14677+14704+18762+216148+26396+26413	130	12	5.55418	2.16054	0.00948319	0.304411	104111;11651;11911;12826;12827;12913;14677;14704;18762;216148;26396;26413	Col4a2;Gng3;Prkcz;Akt1;Shc2;Adcy3;Mapk1;Col4a1;Creb3;Atf4;Gnai1;Map2k2
mmu04150	mTOR signaling pathway	http://www.kegg.jp/kegg-bin/show_pathway?mmu04150+109270+11651+12283+18607+20104+20539+227154+26396+26413+268933+277854+56637+57265+66290	153	14	6.53684	2.14171	0.00571183	0.261928	109270;11651;12283;18607;20104;20539;227154;26396;26413;268933;277854;56637;57265;66290	Slc7a5;Pdpk1;Fzd2;Rps6;Atp6v1g1;Akt1;Cab39;Prr5;Depdc5;Mapk1;Stradb;Wdr24;Gsk3b;Map2k2
mmu04728	Dopaminergic synapse	http://www.kegg.jp/kegg-bin/show_pathway?mmu04728+11651+11865+11911+12314+12913+14677+14704+16524+17161+19047+26931+56637	134	12	5.72508	2.09604	0.0119171	0.318782	11651;11865;11911;12314;12913;14677;14704;16524;17161;19047;26931;56637	Gng3;Maoa;Ppp2r5c;Akt1;Kcnj9;Calm2;Creb3;Gsk3b;Atf4;Arntl;Gnai1;Ppp1cc
